# Supplementary material for: Parental body mass index and offspring childhood body size and eating behaviour: A structural equation modelling analysis in the Norwegian Mother, Father and Child Cohort Study
Source: PLoS Med. 2026 Jun 23;23(6):e1005094. doi: 10.1371/journal.pmed.1005094 (PMC13289933; doi:10.1371/journal.pmed.1005094)
Supplement: S1 Table — (XLSX) [file pmed.1005094.s003.xlsx]

## Sheet: S1 Table
offspring_phenotype	exposure	outcome	exposure_standardised	outcome_standardised	offspring_sex	model	n	beta	lower_95_ci	upper_95_ci	p_value	pdif_mat_pat	p_sex_interaction
BMI	Maternal BMI	Birth BMI	yes	no	both	1	84291	0.175347	0.165038	0.185656	1.13505e-243
BMI	Paternal BMI	Birth BMI	yes	no	both	1	84291	0.0704628	0.0601111	0.0808144	1.32701e-40
BMI	Maternal BMI	Birth BMI	yes	no	both	2	84291	0.163147	0.152736	0.173557	3.4724e-207
BMI	Paternal BMI	Birth BMI	yes	no	both	2	84291	0.0569317	0.0465813	0.0672821	4.23815e-27
BMI	Maternal BMI	Birth BMI	yes	no	both	3	84291	0.158004	0.147363	0.168646	3.3148e-186	5.14652e-57
BMI	Paternal BMI	Birth BMI	yes	no	both	3	84291	0.0244781	0.0139555	0.0350006	5.1288e-06	5.14652e-57
BMI	Maternal BMI	6 month BMI	yes	no	both	1	69256	0.14818	0.136627	0.159732	1.80475e-139
BMI	Paternal BMI	6 month BMI	yes	no	both	1	69256	0.112843	0.101271	0.124415	1.98262e-81
BMI	Maternal BMI	6 month BMI	yes	no	both	2	69256	0.147081	0.135229	0.158933	1.1076e-130
BMI	Paternal BMI	6 month BMI	yes	no	both	2	69256	0.111027	0.0992722	0.122783	1.65076e-76
BMI	Maternal BMI	6 month BMI	yes	no	both	3	69256	0.129471	0.117379	0.141564	8.96792e-98	2.56444e-06
BMI	Paternal BMI	6 month BMI	yes	no	both	3	69256	0.0846367	0.0726668	0.0966066	1.12645e-43	2.56444e-06
BMI	Maternal BMI	1 year BMI	yes	no	both	1	59292	0.161906	0.150614	0.173197	8.69087e-174
BMI	Paternal BMI	1 year BMI	yes	no	both	1	59292	0.131051	0.119737	0.142364	4.0752e-114
BMI	Maternal BMI	1 year BMI	yes	no	both	2	59292	0.159876	0.148309	0.171442	1.2174e-161
BMI	Paternal BMI	1 year BMI	yes	no	both	2	59292	0.128775	0.117292	0.140258	4.4759e-107
BMI	Maternal BMI	1 year BMI	yes	no	both	3	59292	0.138757	0.126961	0.150553	1.29484e-117	3.23516e-05
BMI	Paternal BMI	1 year BMI	yes	no	both	3	59292	0.100045	0.0883629	0.111727	3.13051e-63	3.23516e-05
BMI	Maternal BMI	2 year BMI	yes	no	both	1	30904	0.129936	0.113829	0.146044	2.62846e-56
BMI	Paternal BMI	2 year BMI	yes	no	both	1	30904	0.11641	0.100295	0.132525	1.66038e-45
BMI	Maternal BMI	2 year BMI	yes	no	both	2	30904	0.141343	0.124867	0.157818	1.90563e-63
BMI	Paternal BMI	2 year BMI	yes	no	both	2	30904	0.124758	0.108412	0.141104	1.35651e-50
BMI	Maternal BMI	2 year BMI	yes	no	both	3	30904	0.120456	0.103659	0.137254	7.10691e-45	0.123947
BMI	Paternal BMI	2 year BMI	yes	no	both	3	30904	0.100064	0.0834162	0.116711	4.88718e-32	0.123947
BMI	Maternal BMI	3 year BMI	yes	no	both	1	39101	0.139995	0.124876	0.155114	1.32441e-73
BMI	Paternal BMI	3 year BMI	yes	no	both	1	39101	0.14251	0.127381	0.157639	4.12111e-76
BMI	Maternal BMI	3 year BMI	yes	no	both	2	39101	0.14533	0.129837	0.160823	1.72562e-75
BMI	Paternal BMI	3 year BMI	yes	no	both	2	39101	0.147467	0.132099	0.162834	6.46565e-79
BMI	Maternal BMI	3 year BMI	yes	no	both	3	39101	0.120449	0.104693	0.136206	9.45983e-51	0.799822
BMI	Paternal BMI	3 year BMI	yes	no	both	3	39101	0.123595	0.107965	0.139225	3.5381e-54	0.799822
BMI	Maternal BMI	Log 5 year BMI	yes	no	both	1	32848	0.0169541	0.0158466	0.0180616	8.5366e-198
BMI	Paternal BMI	Log 5 year BMI	yes	no	both	1	32848	0.0162038	0.0150942	0.0173133	3.35338e-180
BMI	Maternal BMI	Log 5 year BMI	yes	no	both	2	32848	0.0165793	0.0154424	0.0177162	1.11739e-179
BMI	Paternal BMI	Log 5 year BMI	yes	no	both	2	32848	0.0160328	0.0149033	0.0171623	2.38926e-170
BMI	Maternal BMI	Log 5 year BMI	yes	no	both	3	32848	0.0138367	0.0126848	0.0149886	1.45767e-122	0.483145
BMI	Paternal BMI	Log 5 year BMI	yes	no	both	3	32848	0.0131988	0.0120553	0.0143423	2.56316e-113	0.483145
BMI	Maternal BMI	Log 8 year BMI	yes	no	both	1	46620	0.0291894	0.0280892	0.0302896	2.22507e-308
BMI	Paternal BMI	Log 8 year BMI	yes	no	both	1	46620	0.0266367	0.0255316	0.0277418	2.22507e-308
BMI	Maternal BMI	Log 8 year BMI	yes	no	both	2	46620	0.0279535	0.0268275	0.0290795	2.22507e-308
BMI	Paternal BMI	Log 8 year BMI	yes	no	both	2	46620	0.025778	0.0246589	0.026897	2.22507e-308
BMI	Maternal BMI	Log 8 year BMI	yes	no	both	3	46620	0.0236875	0.0225577	0.0248173	2.22507e-308	0.00348257
BMI	Paternal BMI	Log 8 year BMI	yes	no	both	3	46620	0.02109	0.0199707	0.0222092	1.35113e-298	0.00348257
BMI	Maternal BMI	Birth BMI	yes	yes	male	1	43309	0.11373	0.104217	0.123244	2.03878e-121
BMI	Paternal BMI	Birth BMI	yes	yes	male	1	43309	0.0437925	0.0342267	0.0533583	2.8871e-19
BMI	Maternal BMI	Birth BMI	yes	yes	male	2	43309	0.107799	0.0982076	0.11739	1.51756e-107
BMI	Paternal BMI	Birth BMI	yes	yes	male	2	43309	0.0365219	0.0269582	0.0460856	7.16147e-14
BMI	Maternal BMI	Birth BMI	yes	yes	male	3	43309	0.104718	0.0948997	0.114537	4.89207e-97	2.77303e-31
BMI	Paternal BMI	Birth BMI	yes	yes	male	3	43309	0.0142595	0.00451962	0.0239993	0.00411111	2.77303e-31
BMI	Maternal BMI	6 month BMI	yes	yes	male	1	35560	0.0963976	0.0858578	0.106937	7.34656e-72
BMI	Paternal BMI	6 month BMI	yes	yes	male	1	35560	0.0662625	0.0556914	0.0768335	1.07948e-34
BMI	Maternal BMI	6 month BMI	yes	yes	male	2	35560	0.0959429	0.0851458	0.10674	6.19033e-68
BMI	Paternal BMI	6 month BMI	yes	yes	male	2	35560	0.0652695	0.0545344	0.0760047	9.68091e-33
BMI	Maternal BMI	6 month BMI	yes	yes	male	3	35560	0.0857403	0.0746951	0.0967854	2.81376e-52	9.26298e-06
BMI	Paternal BMI	6 month BMI	yes	yes	male	3	35560	0.0469391	0.035983	0.0578952	4.57131e-17	9.26298e-06
BMI	Maternal BMI	1 year BMI	yes	yes	male	1	30343	0.114639	0.103283	0.125995	3.88498e-87
BMI	Paternal BMI	1 year BMI	yes	yes	male	1	30343	0.0938377	0.0824386	0.105237	1.45362e-58
BMI	Maternal BMI	1 year BMI	yes	yes	male	2	30343	0.114006	0.102384	0.125628	2.20689e-82
BMI	Paternal BMI	1 year BMI	yes	yes	male	2	30343	0.0921931	0.080626	0.10376	5.17136e-55
BMI	Maternal BMI	1 year BMI	yes	yes	male	3	30343	0.0984576	0.0865792	0.110336	2.38499e-59	0.00346363
BMI	Paternal BMI	1 year BMI	yes	yes	male	3	30343	0.0709029	0.0591065	0.0826993	4.9072e-32	0.00346363
BMI	Maternal BMI	2 year BMI	yes	yes	male	1	15914	0.0871807	0.0714632	0.102898	1.57457e-27
BMI	Paternal BMI	2 year BMI	yes	yes	male	1	15914	0.0729148	0.0571762	0.0886535	1.0818e-19
BMI	Maternal BMI	2 year BMI	yes	yes	male	2	15914	0.0940419	0.0780032	0.110081	1.44149e-30
BMI	Paternal BMI	2 year BMI	yes	yes	male	2	15914	0.0778814	0.0619362	0.0938265	1.03556e-21
BMI	Maternal BMI	2 year BMI	yes	yes	male	3	15914	0.0811922	0.0648234	0.0975611	2.43181e-22	0.119416
BMI	Paternal BMI	2 year BMI	yes	yes	male	3	15914	0.0610382	0.0447834	0.0772929	1.83902e-13	0.119416
BMI	Maternal BMI	3 year BMI	yes	yes	male	1	20086	0.0918216	0.0778856	0.105758	3.75079e-38
BMI	Paternal BMI	3 year BMI	yes	yes	male	1	20086	0.0892501	0.075284	0.103216	5.42182e-36
BMI	Maternal BMI	3 year BMI	yes	yes	male	2	20086	0.09443	0.0801806	0.108679	1.41627e-38
BMI	Paternal BMI	3 year BMI	yes	yes	male	2	20086	0.0917057	0.0775389	0.105873	6.92565e-37
BMI	Maternal BMI	3 year BMI	yes	yes	male	3	20086	0.0791308	0.0646296	0.093632	1.06929e-26	0.781307
BMI	Paternal BMI	3 year BMI	yes	yes	male	3	20086	0.0759575	0.0615421	0.0903729	5.28594e-25	0.781307
BMI	Maternal BMI	Log 5 year BMI	yes	yes	male	1	16827	0.155735	0.140656	0.170814	4.08858e-91
BMI	Paternal BMI	Log 5 year BMI	yes	yes	male	1	16827	0.156267	0.141167	0.171367	1.79706e-91
BMI	Maternal BMI	Log 5 year BMI	yes	yes	male	2	16827	0.15306	0.137623	0.168498	4.0106e-84
BMI	Paternal BMI	Log 5 year BMI	yes	yes	male	2	16827	0.154895	0.139529	0.170262	7.00954e-87
BMI	Maternal BMI	Log 5 year BMI	yes	yes	male	3	16827	0.12525	0.109564	0.140936	3.30592e-55	0.832603
BMI	Paternal BMI	Log 5 year BMI	yes	yes	male	3	16827	0.127883	0.112263	0.143504	6.06889e-58	0.832603
BMI	Maternal BMI	Log 8 year BMI	yes	yes	male	1	23954	0.225874	0.213408	0.23834	3.12915e-276
BMI	Paternal BMI	Log 8 year BMI	yes	yes	male	1	23954	0.207497	0.194966	0.220029	4.83208e-231
BMI	Maternal BMI	Log 8 year BMI	yes	yes	male	2	23954	0.217173	0.204428	0.229918	1.50395e-244
BMI	Paternal BMI	Log 8 year BMI	yes	yes	male	2	23954	0.201359	0.188657	0.21406	5.59767e-212
BMI	Maternal BMI	Log 8 year BMI	yes	yes	male	3	23954	0.183709	0.170882	0.196536	2.23622e-173	0.0577092
BMI	Paternal BMI	Log 8 year BMI	yes	yes	male	3	23954	0.164509	0.151764	0.177253	3.21798e-141	0.0577092
BMI	Maternal BMI	Birth BMI	yes	yes	female	1	40982	0.120447	0.110647	0.130247	3.19068e-128
BMI	Paternal BMI	Birth BMI	yes	yes	female	1	40982	0.0468724	0.0370436	0.0567012	9.01698e-21
BMI	Maternal BMI	Birth BMI	yes	yes	female	2	40982	0.11236	0.102446	0.122274	2.52729e-109
BMI	Paternal BMI	Birth BMI	yes	yes	female	2	40982	0.038782	0.0289553	0.0486086	1.03105e-14
BMI	Maternal BMI	Birth BMI	yes	yes	female	3	40982	0.108853	0.0987318	0.118974	1.22264e-98	8.27203e-31
BMI	Paternal BMI	Birth BMI	yes	yes	female	3	40982	0.0171109	0.00713418	0.0270876	0.000775036	8.27203e-31
BMI	Maternal BMI	6 month BMI	yes	yes	female	1	33696	0.101358	0.0905184	0.112197	4.94744e-75
BMI	Paternal BMI	6 month BMI	yes	yes	female	1	33696	0.0842239	0.0733833	0.0950645	2.31263e-52
BMI	Maternal BMI	6 month BMI	yes	yes	female	2	33696	0.101043	0.089904	0.112181	1.00901e-70
BMI	Paternal BMI	6 month BMI	yes	yes	female	2	33696	0.0833706	0.0723505	0.0943908	9.66329e-50
BMI	Maternal BMI	6 month BMI	yes	yes	female	3	33696	0.0878334	0.0764962	0.0991705	4.45526e-52	0.0154353
BMI	Paternal BMI	6 month BMI	yes	yes	female	3	33696	0.0662892	0.0550889	0.0774896	4.10978e-31	0.0154353
BMI	Maternal BMI	1 year BMI	yes	yes	female	1	28949	0.122784	0.111128	0.13444	1.051e-94
BMI	Paternal BMI	1 year BMI	yes	yes	female	1	28949	0.0983566	0.086689	0.110024	2.52016e-61
BMI	Maternal BMI	1 year BMI	yes	yes	female	2	28949	0.121032	0.109079	0.132986	1.20219e-87
BMI	Paternal BMI	1 year BMI	yes	yes	female	2	28949	0.0971234	0.0852732	0.108974	4.56221e-58
BMI	Maternal BMI	1 year BMI	yes	yes	female	3	28949	0.105531	0.0933607	0.117702	8.91571e-65	0.00209618
BMI	Paternal BMI	1 year BMI	yes	yes	female	3	28949	0.0760873	0.0640538	0.0881208	2.85221e-35	0.00209618
BMI	Maternal BMI	2 year BMI	yes	yes	female	1	14990	0.0971955	0.0809877	0.113403	6.74709e-32
BMI	Paternal BMI	2 year BMI	yes	yes	female	1	14990	0.0908232	0.0746373	0.107009	3.90439e-28
BMI	Maternal BMI	2 year BMI	yes	yes	female	2	14990	0.106528	0.0899189	0.123137	3.03848e-36
BMI	Paternal BMI	2 year BMI	yes	yes	female	2	14990	0.0974578	0.0810235	0.113892	3.14532e-31
BMI	Maternal BMI	2 year BMI	yes	yes	female	3	14990	0.0900915	0.0731707	0.107012	1.70499e-25	0.412293
BMI	Paternal BMI	2 year BMI	yes	yes	female	3	14990	0.0791653	0.0624384	0.0958923	1.7549e-20	0.412293
BMI	Maternal BMI	3 year BMI	yes	yes	female	1	19015	0.0959134	0.0815426	0.110284	4.20453e-39
BMI	Paternal BMI	3 year BMI	yes	yes	female	1	19015	0.101642	0.0872986	0.115986	7.37412e-44
BMI	Maternal BMI	3 year BMI	yes	yes	female	2	19015	0.101106	0.0863498	0.115862	4.06862e-41
BMI	Paternal BMI	3 year BMI	yes	yes	female	2	19015	0.105816	0.0912312	0.1204	6.83955e-46
BMI	Maternal BMI	3 year BMI	yes	yes	female	3	19015	0.0830504	0.0680482	0.0980526	1.98695e-27	0.589858
BMI	Paternal BMI	3 year BMI	yes	yes	female	3	19015	0.0894059	0.0745726	0.104239	3.31915e-32	0.589858
BMI	Maternal BMI	Log 5 year BMI	yes	yes	female	1	16021	0.179283	0.163852	0.194713	8.58389e-115
BMI	Paternal BMI	Log 5 year BMI	yes	yes	female	1	16021	0.162938	0.14748	0.178396	7.98628e-95
BMI	Maternal BMI	Log 5 year BMI	yes	yes	female	2	16021	0.175187	0.159312	0.191063	9.5949e-104
BMI	Paternal BMI	Log 5 year BMI	yes	yes	female	2	16021	0.160811	0.145055	0.176566	4.93175e-89
BMI	Maternal BMI	Log 5 year BMI	yes	yes	female	3	16021	0.148869	0.132813	0.164925	8.44994e-74	0.172071
BMI	Paternal BMI	Log 5 year BMI	yes	yes	female	3	16021	0.131637	0.115734	0.14754	3.42719e-59	0.172071
BMI	Maternal BMI	Log 8 year BMI	yes	yes	female	1	22666	0.252091	0.239338	0.264844	2.22507e-308
BMI	Paternal BMI	Log 8 year BMI	yes	yes	female	1	22666	0.231106	0.218305	0.243906	2.71159e-274
BMI	Maternal BMI	Log 8 year BMI	yes	yes	female	2	22666	0.240594	0.227526	0.253662	3.85325e-285
BMI	Paternal BMI	Log 8 year BMI	yes	yes	female	2	22666	0.223908	0.210947	0.236869	2.52177e-251
BMI	Maternal BMI	Log 8 year BMI	yes	yes	female	3	22666	0.203426	0.190326	0.216527	1.89155e-203	0.0552744
BMI	Paternal BMI	Log 8 year BMI	yes	yes	female	3	22666	0.183695	0.170748	0.196642	3.343e-170	0.0552744
BMI	Maternal BMI	Birth BMI	yes	no	male	1	43309	0.168586	0.154484	0.182688	2.03878e-121
BMI	Paternal BMI	Birth BMI	yes	no	male	1	43309	0.0649151	0.0507354	0.0790948	2.8871e-19
BMI	Maternal BMI	Birth BMI	yes	no	male	2	43309	0.159794	0.145576	0.174011	1.51755e-107
BMI	Paternal BMI	Birth BMI	yes	no	male	2	43309	0.0541377	0.0399611	0.0683143	7.16147e-14
BMI	Maternal BMI	Birth BMI	yes	no	male	3	43309	0.155227	0.140673	0.169782	4.8921e-97	2.77303e-31
BMI	Paternal BMI	Birth BMI	yes	no	male	3	43309	0.0211373	0.00669959	0.035575	0.00411111	2.77303e-31
BMI	Maternal BMI	6 month BMI	yes	no	male	1	35560	0.145656	0.129731	0.161582	7.34654e-72
BMI	Paternal BMI	6 month BMI	yes	no	male	1	35560	0.100122	0.0841495	0.116095	1.07948e-34
BMI	Maternal BMI	6 month BMI	yes	no	male	2	35560	0.144969	0.128655	0.161284	6.19031e-68
BMI	Paternal BMI	6 month BMI	yes	no	male	2	35560	0.0986221	0.0824013	0.114843	9.68089e-33
BMI	Maternal BMI	6 month BMI	yes	no	male	3	35560	0.129553	0.112864	0.146242	2.81375e-52	9.26298e-06
BMI	Paternal BMI	6 month BMI	yes	no	male	3	35560	0.0709248	0.0543703	0.0874794	4.57131e-17	9.26298e-06
BMI	Maternal BMI	1 year BMI	yes	no	male	1	30343	0.156596	0.141084	0.172107	3.88498e-87
BMI	Paternal BMI	1 year BMI	yes	no	male	1	30343	0.128181	0.11261	0.143752	1.45362e-58
BMI	Maternal BMI	1 year BMI	yes	no	male	2	30343	0.155731	0.139856	0.171606	2.20689e-82
BMI	Paternal BMI	1 year BMI	yes	no	male	2	30343	0.125935	0.110134	0.141735	5.17137e-55
BMI	Maternal BMI	1 year BMI	yes	no	male	3	30343	0.134492	0.118266	0.150718	2.385e-59	0.00346363
BMI	Paternal BMI	1 year BMI	yes	no	male	3	30343	0.0968525	0.0807388	0.112966	4.90721e-32	0.00346363
BMI	Maternal BMI	2 year BMI	yes	no	male	1	15914	0.121678	0.0997409	0.143615	1.57458e-27
BMI	Paternal BMI	2 year BMI	yes	no	male	1	15914	0.101767	0.0798007	0.123733	1.0818e-19
BMI	Maternal BMI	2 year BMI	yes	no	male	2	15914	0.131254	0.108869	0.153639	1.44149e-30
BMI	Paternal BMI	2 year BMI	yes	no	male	2	15914	0.108699	0.0864442	0.130953	1.03556e-21
BMI	Maternal BMI	2 year BMI	yes	no	male	3	15914	0.11332	0.0904738	0.136166	2.43181e-22	0.119416
BMI	Paternal BMI	2 year BMI	yes	no	male	3	15914	0.0851908	0.0625041	0.107877	1.83902e-13	0.119416
BMI	Maternal BMI	3 year BMI	yes	no	male	1	20086	0.135511	0.114945	0.156078	3.75078e-38
BMI	Paternal BMI	3 year BMI	yes	no	male	1	20086	0.131716	0.111105	0.152328	5.42183e-36
BMI	Maternal BMI	3 year BMI	yes	no	male	2	20086	0.139361	0.118332	0.16039	1.41627e-38
BMI	Paternal BMI	3 year BMI	yes	no	male	2	20086	0.13534	0.114433	0.156248	6.92567e-37
BMI	Maternal BMI	3 year BMI	yes	no	male	3	20086	0.116782	0.0953812	0.138183	1.06929e-26	0.781307
BMI	Paternal BMI	3 year BMI	yes	no	male	3	20086	0.112099	0.0908246	0.133373	5.28594e-25	0.781307
BMI	Maternal BMI	Log 5 year BMI	yes	no	male	1	16827	0.0152385	0.013763	0.0167139	4.08857e-91
BMI	Paternal BMI	Log 5 year BMI	yes	no	male	1	16827	0.0152906	0.0138131	0.0167681	1.79706e-91
BMI	Maternal BMI	Log 5 year BMI	yes	no	male	2	16827	0.0149768	0.0134663	0.0164873	4.0106e-84
BMI	Paternal BMI	Log 5 year BMI	yes	no	male	2	16827	0.0151563	0.0136527	0.0166599	7.00954e-87
BMI	Maternal BMI	Log 5 year BMI	yes	no	male	3	16827	0.0122556	0.0107207	0.0137905	3.30592e-55	0.832603
BMI	Paternal BMI	Log 5 year BMI	yes	no	male	3	16827	0.0125133	0.0109848	0.0140417	6.06886e-58	0.832603
BMI	Maternal BMI	Log 8 year BMI	yes	no	male	1	23954	0.0263868	0.0249305	0.0278432	3.12915e-276
BMI	Paternal BMI	Log 8 year BMI	yes	no	male	1	23954	0.02424	0.0227761	0.025704	4.83209e-231
BMI	Maternal BMI	Log 8 year BMI	yes	no	male	2	23954	0.0253704	0.0238815	0.0268593	1.50394e-244
BMI	Paternal BMI	Log 8 year BMI	yes	no	male	2	23954	0.0235229	0.0220392	0.0250067	5.59763e-212
BMI	Maternal BMI	Log 8 year BMI	yes	no	male	3	23954	0.0214611	0.0199626	0.0229596	2.23623e-173	0.0577093
BMI	Paternal BMI	Log 8 year BMI	yes	no	male	3	23954	0.0192181	0.0177292	0.0207069	3.21792e-141	0.0577093
BMI	Maternal BMI	Birth BMI	yes	no	female	1	40982	0.179077	0.164507	0.193647	3.19069e-128
BMI	Paternal BMI	Birth BMI	yes	no	female	1	40982	0.0696883	0.0550751	0.0843014	9.01698e-21
BMI	Maternal BMI	Birth BMI	yes	no	female	2	40982	0.167054	0.152314	0.181793	2.52728e-109
BMI	Paternal BMI	Birth BMI	yes	no	female	2	40982	0.0576597	0.0430498	0.0722696	1.03105e-14
BMI	Maternal BMI	Birth BMI	yes	no	female	3	40982	0.161839	0.146791	0.176887	1.22264e-98	8.27203e-31
BMI	Paternal BMI	Birth BMI	yes	no	female	3	40982	0.0254399	0.0106068	0.040273	0.000775036	8.27203e-31
BMI	Maternal BMI	6 month BMI	yes	no	female	1	33696	0.151916	0.13567	0.168162	4.94745e-75
BMI	Paternal BMI	6 month BMI	yes	no	female	1	33696	0.126236	0.109988	0.142484	2.31264e-52
BMI	Maternal BMI	6 month BMI	yes	no	female	2	33696	0.151444	0.13475	0.168139	1.00902e-70
BMI	Paternal BMI	6 month BMI	yes	no	female	2	33696	0.124957	0.10844	0.141474	9.66329e-50
BMI	Maternal BMI	6 month BMI	yes	no	female	3	33696	0.131646	0.114654	0.148638	4.45526e-52	0.0154353
BMI	Paternal BMI	6 month BMI	yes	no	female	3	33696	0.0993554	0.0825681	0.116143	4.10978e-31	0.0154353
BMI	Maternal BMI	1 year BMI	yes	no	female	1	28949	0.168112	0.152153	0.184071	1.051e-94
BMI	Paternal BMI	1 year BMI	yes	no	female	1	28949	0.134667	0.118692	0.150642	2.52016e-61
BMI	Maternal BMI	1 year BMI	yes	no	female	2	28949	0.165714	0.149348	0.18208	1.20219e-87
BMI	Paternal BMI	1 year BMI	yes	no	female	2	28949	0.132979	0.116754	0.149204	4.5622e-58
BMI	Maternal BMI	1 year BMI	yes	no	female	3	28949	0.14449	0.127827	0.161154	8.91571e-65	0.00209618
BMI	Paternal BMI	1 year BMI	yes	no	female	3	28949	0.104176	0.0877005	0.120652	2.85221e-35	0.00209618
BMI	Maternal BMI	2 year BMI	yes	no	female	1	14990	0.13865	0.11553	0.161771	6.74709e-32
BMI	Paternal BMI	2 year BMI	yes	no	female	1	14990	0.12956	0.106471	0.15265	3.90439e-28
BMI	Maternal BMI	2 year BMI	yes	no	female	2	14990	0.151963	0.12827	0.175656	3.03848e-36
BMI	Paternal BMI	2 year BMI	yes	no	female	2	14990	0.139025	0.115581	0.162468	3.14532e-31
BMI	Maternal BMI	2 year BMI	yes	no	female	3	14990	0.128517	0.104379	0.152654	1.70499e-25	0.412293
BMI	Paternal BMI	2 year BMI	yes	no	female	3	14990	0.11293	0.089069	0.136791	1.7549e-20	0.412293
BMI	Maternal BMI	3 year BMI	yes	no	female	1	19015	0.145119	0.123376	0.166863	4.20453e-39
BMI	Paternal BMI	3 year BMI	yes	no	female	1	19015	0.153787	0.132085	0.175489	7.37408e-44
BMI	Maternal BMI	3 year BMI	yes	no	female	2	19015	0.152976	0.130649	0.175303	4.06863e-41
BMI	Paternal BMI	3 year BMI	yes	no	female	2	19015	0.160102	0.138035	0.182168	6.83954e-46
BMI	Maternal BMI	3 year BMI	yes	no	female	3	19015	0.125657	0.102959	0.148356	1.98695e-27	0.589858
BMI	Paternal BMI	3 year BMI	yes	no	female	3	19015	0.135273	0.11283	0.157716	3.31915e-32	0.589858
BMI	Maternal BMI	Log 5 year BMI	yes	no	female	1	16021	0.0189605	0.0173286	0.0205924	8.58392e-115
BMI	Paternal BMI	Log 5 year BMI	yes	no	female	1	16021	0.0172319	0.0155971	0.0188668	7.98624e-95
BMI	Maternal BMI	Log 5 year BMI	yes	no	female	2	16021	0.0185274	0.0168485	0.0202064	9.59496e-104
BMI	Paternal BMI	Log 5 year BMI	yes	no	female	2	16021	0.017007	0.0153408	0.0186732	4.93177e-89
BMI	Maternal BMI	Log 5 year BMI	yes	no	female	3	16021	0.0157441	0.0140461	0.0174421	8.44994e-74	0.172071
BMI	Paternal BMI	Log 5 year BMI	yes	no	female	3	16021	0.0139216	0.0122397	0.0156035	3.42719e-59	0.172071
BMI	Maternal BMI	Log 8 year BMI	yes	no	female	1	22666	0.0320877	0.0304644	0.0337109	2.22507e-308
BMI	Paternal BMI	Log 8 year BMI	yes	no	female	1	22666	0.0294165	0.0277872	0.0310458	2.7116e-274
BMI	Maternal BMI	Log 8 year BMI	yes	no	female	2	22666	0.0306242	0.0289608	0.0322876	3.85359e-285
BMI	Paternal BMI	Log 8 year BMI	yes	no	female	2	22666	0.0285003	0.0268506	0.03015	2.52185e-251
BMI	Maternal BMI	Log 8 year BMI	yes	no	female	3	22666	0.0258933	0.0242258	0.0275608	1.89157e-203	0.0552744
BMI	Paternal BMI	Log 8 year BMI	yes	no	female	3	22666	0.0233818	0.0217338	0.0250297	3.343e-170	0.0552744
BMI	Maternal BMI	Birth BMI	yes	sex	both	1	84291	0.113776	0.104571	0.122981	1.18409e-129		0.496449744900647
BMI	Paternal BMI	Birth BMI	yes	sex	both	1	84291	0.0446971	0.0355341	0.0538601	1.1674e-21		0.543620956091728
BMI	Maternal BMI	Birth BMI	yes	sex	both	2	84291	0.106146	0.0969699	0.115322	8.40454e-114		0.580472766736917
BMI	Paternal BMI	Birth BMI	yes	sex	both	2	84291	0.0347763	0.0256875	0.0438652	6.40582e-14		0.347744821171741
BMI	Maternal BMI	Birth BMI	yes	sex	both	3	84291	0.103314	0.0938968	0.112731	1.47713e-102	1.90923e-33	0.717908915608681
BMI	Paternal BMI	Birth BMI	yes	sex	both	3	84291	0.0133275	0.00404548	0.0226096	0.00488919	1.90923e-33	0.358678539429757
BMI	Maternal BMI	6 month BMI	yes	sex	both	1	69256	0.0974851	0.0870158	0.107955	2.053e-74		0.818273210916459
BMI	Paternal BMI	6 month BMI	yes	sex	both	1	69256	0.0648829	0.0545308	0.0752351	1.09821e-34		0.00473778481777554
BMI	Maternal BMI	6 month BMI	yes	sex	both	2	69256	0.0966842	0.0860788	0.107289	2.07568e-71		0.802590953175358
BMI	Paternal BMI	6 month BMI	yes	sex	both	2	69256	0.063619	0.0531829	0.074055	6.62303e-33		0.00445453721973922
BMI	Maternal BMI	6 month BMI	yes	sex	both	3	69256	0.0869925	0.0761199	0.0978651	2.00441e-55	1.40494e-06	0.785318305643965
BMI	Paternal BMI	6 month BMI	yes	sex	both	3	69256	0.04545	0.0347696	0.0561305	7.38686e-17	1.40494e-06	0.00319633860167985
BMI	Maternal BMI	1 year BMI	yes	sex	both	1	59292	0.116075	0.104806	0.127344	1.22919e-90		0.61947790205154
BMI	Paternal BMI	1 year BMI	yes	sex	both	1	59292	0.0929077	0.0817427	0.104073	8.39459e-60		0.493187537591711
BMI	Maternal BMI	1 year BMI	yes	sex	both	2	59292	0.114513	0.103111	0.125916	2.99061e-86		0.603825686816981
BMI	Paternal BMI	1 year BMI	yes	sex	both	2	59292	0.0911128	0.0798681	0.102358	8.53217e-57		0.470270445627865
BMI	Maternal BMI	1 year BMI	yes	sex	both	3	59292	0.0990512	0.0873672	0.110735	5.34702e-62	0.00192132	0.600334386308835
BMI	Paternal BMI	1 year BMI	yes	sex	both	3	59292	0.0702983	0.0588011	0.0817955	4.30026e-33	0.00192132	0.498045574627202
BMI	Maternal BMI	2 year BMI	yes	sex	both	1	30904	0.0874474	0.0718811	0.103014	3.3912e-28		0.495895283855243
BMI	Paternal BMI	2 year BMI	yes	sex	both	1	30904	0.0735139	0.0581688	0.088859	6.01179e-21		0.124912688891021
BMI	Maternal BMI	2 year BMI	yes	sex	both	2	30904	0.0949358	0.0792059	0.110666	2.75469e-32		0.437158700140059
BMI	Paternal BMI	2 year BMI	yes	sex	both	2	30904	0.0791288	0.0636825	0.094575	1.00864e-23		0.113570746129064
BMI	Maternal BMI	2 year BMI	yes	sex	both	3	30904	0.0818124	0.0657273	0.0978976	2.08344e-23	0.129154	0.629759442607732
BMI	Paternal BMI	2 year BMI	yes	sex	both	3	30904	0.0625498	0.0467693	0.0783303	7.91445e-15	0.129154	0.158891790347726
BMI	Maternal BMI	3 year BMI	yes	sex	both	1	39101	0.0929523	0.0790312	0.106873	3.90021e-39		0.996966955773103
BMI	Paternal BMI	3 year BMI	yes	sex	both	1	39101	0.0898848	0.076059	0.103711	3.43836e-37		0.330646672490806
BMI	Maternal BMI	3 year BMI	yes	sex	both	2	39101	0.0962774	0.0821919	0.110363	6.29513e-41		0.963009865903435
BMI	Paternal BMI	3 year BMI	yes	sex	both	2	39101	0.0928389	0.0789088	0.106769	5.38128e-39		0.297085276545234
BMI	Maternal BMI	3 year BMI	yes	sex	both	3	39101	0.0807831	0.0664175	0.0951487	3.00059e-28	0.734408	0.87321850213315
BMI	Paternal BMI	3 year BMI	yes	sex	both	3	39101	0.0769335	0.0627235	0.0911434	2.63334e-26	0.734408	0.303340838728548
BMI	Maternal BMI	Log 5 year BMI	yes	sex	both	1	32848	0.153254	0.138382	0.168125	1.01493e-90		0.0214450410532465
BMI	Paternal BMI	Log 5 year BMI	yes	sex	both	1	32848	0.153942	0.139029	0.168855	5.08681e-91		0.413968002109464
BMI	Maternal BMI	Log 5 year BMI	yes	sex	both	2	32848	0.149925	0.134866	0.164984	8.41045e-85		0.0246124239956335
BMI	Paternal BMI	Log 5 year BMI	yes	sex	both	2	32848	0.152069	0.137026	0.167113	2.29355e-87		0.388142577572772
BMI	Maternal BMI	Log 5 year BMI	yes	sex	both	3	32848	0.122768	0.107422	0.138114	2.07528e-55	0.773106	0.0232922004354013
BMI	Paternal BMI	Log 5 year BMI	yes	sex	both	3	32848	0.126303	0.110983	0.141624	9.8579e-59	0.773106	0.603158407912615
BMI	Maternal BMI	Log 8 year BMI	yes	sex	both	1	46620	0.226662	0.214325	0.238999	5.91762e-284		0.012779255920949
BMI	Paternal BMI	Log 8 year BMI	yes	sex	both	1	46620	0.204721	0.192426	0.217015	1.25839e-233		0.00481423425532043
BMI	Maternal BMI	Log 8 year BMI	yes	sex	both	2	46620	0.21698	0.204512	0.229448	5.38006e-255		0.015429505318271
BMI	Paternal BMI	Log 8 year BMI	yes	sex	both	2	46620	0.197999	0.185643	0.210355	1.59971e-216		0.00561658270127565
BMI	Maternal BMI	Log 8 year BMI	yes	sex	both	3	46620	0.184008	0.17144	0.196577	4.2805e-181	0.0275422	0.0470077463955095
BMI	Paternal BMI	Log 8 year BMI	yes	sex	both	3	46620	0.162125	0.149711	0.17454	1.70855e-144	0.0275422	0.026166452895846
BMI	Maternal BMI	Birth BMI	yes	no	both	1	84291	0.171716	0.157794	0.185639	4.1817e-129		0.446984222837495
BMI	Paternal BMI	Birth BMI	yes	no	both	1	84291	0.067472	0.053613	0.081331	1.3989e-21		0.524720927800435
BMI	Maternal BMI	Birth BMI	yes	no	both	2	84291	0.160175	0.146296	0.174054	2.76272e-113		0.525817230994439
BMI	Paternal BMI	Birth BMI	yes	no	both	2	84291	0.0524611	0.0387143	0.066208	7.44384e-14		0.332941649094869
BMI	Maternal BMI	Birth BMI	yes	no	both	3	84291	0.155904	0.14166	0.170148	4.27543e-102	2.65371e-33	0.66122640532657
BMI	Paternal BMI	Birth BMI	yes	no	both	3	84291	0.0201059	0.00606679	0.034145	0.00500078	2.65371e-33	0.353173527838329
BMI	Maternal BMI	6 month BMI	yes	no	both	1	69256	0.147444	0.131663	0.163225	6.51156e-75		0.89330151432797
BMI	Paternal BMI	6 month BMI	yes	no	both	1	69256	0.0981427	0.0825388	0.113747	6.43026e-35		0.00592736303269852
BMI	Maternal BMI	6 month BMI	yes	no	both	2	69256	0.146237	0.130251	0.162222	6.83757e-72		0.877378067271088
BMI	Paternal BMI	6 month BMI	yes	no	both	2	69256	0.0962375	0.0805072	0.111968	3.94993e-33		0.00558166510008743
BMI	Maternal BMI	6 month BMI	yes	no	both	3	69256	0.131569	0.115181	0.147957	8.66569e-56	1.2968e-06	0.723617500759534
BMI	Paternal BMI	6 month BMI	yes	no	both	3	69256	0.0687448	0.0526461	0.0848435	5.78135e-17	1.2968e-06	0.00377793858768081
BMI	Maternal BMI	1 year BMI	yes	no	both	1	59292	0.158905	0.143448	0.174363	2.73343e-90		0.577481752265079
BMI	Paternal BMI	1 year BMI	yes	no	both	1	59292	0.127184	0.111869	0.142499	1.43191e-59		0.462868297150258
BMI	Maternal BMI	1 year BMI	yes	no	both	2	59292	0.156761	0.141121	0.172402	6.49033e-86		0.562279041526086
BMI	Paternal BMI	1 year BMI	yes	no	both	2	59292	0.124722	0.109298	0.140146	1.4301e-56		0.440721494074522
BMI	Maternal BMI	1 year BMI	yes	no	both	3	59292	0.135599	0.119572	0.151626	9.20691e-62	0.00196065	0.565648082869745
BMI	Paternal BMI	1 year BMI	yes	no	both	3	59292	0.0962359	0.0804655	0.112006	5.71954e-33	0.00196065	0.475566112760919
BMI	Maternal BMI	2 year BMI	yes	no	both	1	30904	0.123111	0.10094	0.145283	1.3859e-27		0.380040706622173
BMI	Paternal BMI	2 year BMI	yes	no	both	1	30904	0.103555	0.0816981	0.125411	1.5962e-20		0.088042855534951
BMI	Maternal BMI	2 year BMI	yes	no	both	2	30904	0.133794	0.111389	0.156199	1.20892e-31		0.330343991582178
BMI	Paternal BMI	2 year BMI	yes	no	both	2	30904	0.111571	0.08957	0.133571	2.79753e-23		0.0795813287564926
BMI	Maternal BMI	2 year BMI	yes	no	both	3	30904	0.115308	0.0923973	0.138218	5.92457e-23	0.134318	0.51970866555405
BMI	Paternal BMI	2 year BMI	yes	no	both	3	30904	0.0882359	0.0657594	0.110712	1.422e-14	0.134318	0.123992657481585
BMI	Maternal BMI	3 year BMI	yes	no	both	1	39101	0.138044	0.117091	0.158997	3.80559e-38		0.79210815367078
BMI	Paternal BMI	3 year BMI	yes	no	both	1	39101	0.133507	0.112697	0.154317	2.91346e-36		0.216928370245333
BMI	Maternal BMI	3 year BMI	yes	no	both	2	39101	0.143067	0.121866	0.164268	6.17613e-40		0.759362860744335
BMI	Paternal BMI	3 year BMI	yes	no	both	2	39101	0.137966	0.116999	0.158932	4.66633e-38		0.192067284900809
BMI	Maternal BMI	3 year BMI	yes	no	both	3	39101	0.120072	0.0984497	0.141694	1.37064e-27	0.738261	0.962186821459355
BMI	Paternal BMI	3 year BMI	yes	no	both	3	39101	0.114365	0.0929771	0.135753	1.06204e-25	0.738261	0.215507199056347
BMI	Maternal BMI	Log 5 year BMI	yes	no	both	1	32848	0.0151249	0.0136018	0.016648	2.23754e-84		0.000615896682492704
BMI	Paternal BMI	Log 5 year BMI	yes	no	both	1	32848	0.0151953	0.0136678	0.0167228	1.15116e-84		0.0598746008654955
BMI	Maternal BMI	Log 5 year BMI	yes	no	both	2	32848	0.0147829	0.0132406	0.0163252	9.71173e-79		0.0007473585538986
BMI	Paternal BMI	Log 5 year BMI	yes	no	both	2	32848	0.0150018	0.0134609	0.0165426	3.52377e-81		0.0541463043359452
BMI	Maternal BMI	Log 5 year BMI	yes	no	both	3	32848	0.0121136	0.0105419	0.0136853	1.46489e-51	0.772245	0.00150332149103544
BMI	Paternal BMI	Log 5 year BMI	yes	no	both	3	32848	0.0124772	0.0109081	0.0140462	9.03222e-55	0.772245	0.17753743407874
BMI	Maternal BMI	Log 8 year BMI	yes	no	both	1	46620	0.0265856	0.025072	0.0280991	9.72027e-260		9.43590715046858e-07
BMI	Paternal BMI	Log 8 year BMI	yes	no	both	1	46620	0.0239924	0.022484	0.0255009	2.31736e-213		4.6538146811687e-07
BMI	Maternal BMI	Log 8 year BMI	yes	no	both	2	46620	0.0253928	0.0238632	0.0269224	3.0957e-232		1.30734647217252e-06
BMI	Paternal BMI	Log 8 year BMI	yes	no	both	2	46620	0.0231638	0.0216479	0.0246797	4.49285e-197		5.74340925341131e-07
BMI	Maternal BMI	Log 8 year BMI	yes	no	both	3	46620	0.0215531	0.0200115	0.0230948	2.56918e-165	0.0357205	7.03637311049029e-05
BMI	Paternal BMI	Log 8 year BMI	yes	no	both	3	46620	0.0189952	0.0174724	0.020518	5.22283e-132	0.0357205	6.80576101301326e-05
BMI	Maternal BMI	Birth BMI	no	yes	both	1	84291	0.0275961	0.0259736	0.0292186	1.13508e-243
BMI	Paternal BMI	Birth BMI	no	yes	both	1	84291	0.0142678	0.0121718	0.0163639	1.32704e-40
BMI	Maternal BMI	Birth BMI	no	yes	both	2	84291	0.0256761	0.0240377	0.0273145	3.47242e-207
BMI	Paternal BMI	Birth BMI	no	yes	both	2	84291	0.011528	0.00943215	0.0136238	4.23819e-27
BMI	Maternal BMI	Birth BMI	no	yes	both	3	84291	0.0248668	0.023192	0.0265415	3.31495e-186	2.08003e-39
BMI	Paternal BMI	Birth BMI	no	yes	both	3	84291	0.0049565	0.00282582	0.00708719	5.12879e-06	2.08003e-39
BMI	Maternal BMI	6 month BMI	no	yes	both	1	69256	0.023062	0.021264	0.0248599	1.80477e-139
BMI	Paternal BMI	6 month BMI	no	yes	both	1	69256	0.0223695	0.0200755	0.0246635	1.98264e-81
BMI	Maternal BMI	6 month BMI	no	yes	both	2	69256	0.022891	0.0210465	0.0247356	1.10761e-130
BMI	Paternal BMI	6 month BMI	no	yes	both	2	69256	0.0220096	0.0196793	0.0243399	1.65076e-76
BMI	Maternal BMI	6 month BMI	no	yes	both	3	69256	0.0201503	0.0182683	0.0220323	8.96776e-98	0.0463936
BMI	Paternal BMI	6 month BMI	no	yes	both	3	69256	0.016778	0.0144051	0.0191509	1.12646e-43	0.0463936
BMI	Maternal BMI	1 year BMI	no	yes	both	1	59292	0.0277749	0.0258379	0.029712	8.69124e-174
BMI	Paternal BMI	1 year BMI	no	yes	both	1	59292	0.0286281	0.0261567	0.0310995	4.0753e-114
BMI	Maternal BMI	1 year BMI	no	yes	both	2	59292	0.0274267	0.0254425	0.0294109	1.21735e-161
BMI	Paternal BMI	1 year BMI	no	yes	both	2	59292	0.0281309	0.0256224	0.0306394	4.47606e-107
BMI	Maternal BMI	1 year BMI	no	yes	both	3	59292	0.0238038	0.0217802	0.0258274	1.29484e-117	0.285071
BMI	Paternal BMI	1 year BMI	no	yes	both	3	59292	0.0218549	0.0193029	0.0244069	3.1305e-63	0.285071
BMI	Maternal BMI	2 year BMI	no	yes	both	1	30904	0.0215167	0.0188493	0.024184	2.62842e-56
BMI	Paternal BMI	2 year BMI	no	yes	both	1	30904	0.0246879	0.0212703	0.0281056	1.66035e-45
BMI	Maternal BMI	2 year BMI	no	yes	both	2	30904	0.0234055	0.0206772	0.0261337	1.90563e-63
BMI	Paternal BMI	2 year BMI	no	yes	both	2	30904	0.0264583	0.0229916	0.0299249	1.35649e-50
BMI	Maternal BMI	2 year BMI	no	yes	both	3	30904	0.0199468	0.0171654	0.0227283	7.10703e-45	0.612115
BMI	Paternal BMI	2 year BMI	no	yes	both	3	30904	0.0212212	0.0176907	0.0247518	4.88718e-32	0.612115
BMI	Maternal BMI	3 year BMI	no	yes	both	1	39101	0.0224514	0.0200267	0.0248761	1.32442e-73
BMI	Paternal BMI	3 year BMI	no	yes	both	1	39101	0.0287627	0.0257093	0.0318162	4.1211e-76
BMI	Maternal BMI	3 year BMI	no	yes	both	2	39101	0.023307	0.0208223	0.0257917	1.72562e-75
BMI	Paternal BMI	3 year BMI	no	yes	both	2	39101	0.0297631	0.0266615	0.0328647	6.46564e-79
BMI	Maternal BMI	3 year BMI	no	yes	both	3	39101	0.0193168	0.0167899	0.0218437	9.45983e-51	0.0125444
BMI	Paternal BMI	3 year BMI	no	yes	both	3	39101	0.024945	0.0217904	0.0280996	3.53815e-54	0.0125444
BMI	Maternal BMI	Log 5 year BMI	no	yes	both	1	32848	0.0404956	0.0378503	0.0431409	8.53663e-198
BMI	Paternal BMI	Log 5 year BMI	no	yes	both	1	32848	0.0485796	0.0452532	0.051906	3.35334e-180
BMI	Maternal BMI	Log 5 year BMI	no	yes	both	2	32848	0.0396003	0.0368848	0.0423159	1.11739e-179
BMI	Paternal BMI	Log 5 year BMI	no	yes	both	2	32848	0.048067	0.0446807	0.0514533	2.38927e-170
BMI	Maternal BMI	Log 5 year BMI	no	yes	both	3	32848	0.0330495	0.0302982	0.0358009	1.45772e-122	0.00799176
BMI	Paternal BMI	Log 5 year BMI	no	yes	both	3	32848	0.0395706	0.0361423	0.0429988	2.56314e-113	0.00799176
BMI	Maternal BMI	Log 8 year BMI	no	yes	both	1	46620	0.0581907	0.0559974	0.060384	2.22507e-308
BMI	Paternal BMI	Log 8 year BMI	no	yes	both	1	46620	0.0673444	0.0645503	0.0701384	2.22507e-308
BMI	Maternal BMI	Log 8 year BMI	no	yes	both	2	46620	0.0557269	0.0534821	0.0579716	2.22507e-308
BMI	Paternal BMI	Log 8 year BMI	no	yes	both	2	46620	0.0651733	0.062344	0.0680026	2.22507e-308
BMI	Maternal BMI	Log 8 year BMI	no	yes	both	3	46620	0.0472224	0.0449702	0.0494746	2.22507e-308	0.00250641
BMI	Paternal BMI	Log 8 year BMI	no	yes	both	3	46620	0.0533208	0.0504911	0.0561505	1.35113e-298	0.00250641
BMI	Maternal BMI	Birth BMI	yes	yes	both	1	84291	0.118106	0.111162	0.12505	1.1351e-243
BMI	Paternal BMI	Birth BMI	yes	yes	both	1	84291	0.0474605	0.0404881	0.0544329	1.32704e-40
BMI	Maternal BMI	Birth BMI	yes	yes	both	2	84291	0.109888	0.102876	0.1169	3.47264e-207
BMI	Paternal BMI	Birth BMI	yes	yes	both	2	84291	0.0383466	0.0313751	0.0453181	4.23823e-27
BMI	Maternal BMI	Birth BMI	yes	yes	both	3	84291	0.106425	0.0992571	0.113592	3.31484e-186	5.14654e-57
BMI	Paternal BMI	Birth BMI	yes	yes	both	3	84291	0.0164873	0.0093998	0.0235748	5.1288e-06	5.14654e-57
BMI	Maternal BMI	6 month BMI	yes	yes	both	1	69256	0.0975	0.0898987	0.105101	1.80475e-139
BMI	Paternal BMI	6 month BMI	yes	yes	both	1	69256	0.0742492	0.066635	0.0818635	1.98261e-81
BMI	Maternal BMI	6 month BMI	yes	yes	both	2	69256	0.0967774	0.088979	0.104576	1.10761e-130
BMI	Paternal BMI	6 month BMI	yes	yes	both	2	69256	0.0730544	0.0653196	0.0807892	1.65077e-76
BMI	Maternal BMI	6 month BMI	yes	yes	both	3	69256	0.0851903	0.0772336	0.093147	8.96783e-98	2.56444e-06
BMI	Paternal BMI	6 month BMI	yes	yes	both	3	69256	0.0556897	0.0478137	0.0635657	1.12646e-43	2.56444e-06
BMI	Maternal BMI	1 year BMI	yes	yes	both	1	59292	0.117017	0.108857	0.125178	8.69091e-174
BMI	Paternal BMI	1 year BMI	yes	yes	both	1	59292	0.0947169	0.0865402	0.102894	4.07518e-114
BMI	Maternal BMI	1 year BMI	yes	yes	both	2	59292	0.11555	0.107191	0.12391	1.21746e-161
BMI	Paternal BMI	1 year BMI	yes	yes	both	2	59292	0.093072	0.0847726	0.101371	4.47596e-107
BMI	Maternal BMI	1 year BMI	yes	yes	both	3	59292	0.100287	0.0917613	0.108813	1.29484e-117	3.23516e-05
BMI	Paternal BMI	1 year BMI	yes	yes	both	3	59292	0.0723077	0.0638644	0.080751	3.1305e-63	3.23516e-05
BMI	Maternal BMI	2 year BMI	yes	yes	both	1	30904	0.0916869	0.0803208	0.103053	2.62849e-56
BMI	Paternal BMI	2 year BMI	yes	yes	both	1	30904	0.0821424	0.070771	0.0935138	1.66035e-45
BMI	Maternal BMI	2 year BMI	yes	yes	both	2	30904	0.0997356	0.0881099	0.111361	1.90569e-63
BMI	Paternal BMI	2 year BMI	yes	yes	both	2	30904	0.0880327	0.0764984	0.099567	1.35649e-50
BMI	Maternal BMI	2 year BMI	yes	yes	both	3	30904	0.0849976	0.0731451	0.0968501	7.10703e-45	0.123947
BMI	Paternal BMI	2 year BMI	yes	yes	both	3	30904	0.0706079	0.0588609	0.0823548	4.88718e-32	0.123947
BMI	Maternal BMI	3 year BMI	yes	yes	both	1	39101	0.0934444	0.0833525	0.103536	1.32442e-73
BMI	Paternal BMI	3 year BMI	yes	yes	both	1	39101	0.0951232	0.0850249	0.105221	4.12108e-76
BMI	Maternal BMI	3 year BMI	yes	yes	both	2	39101	0.0970055	0.086664	0.107347	1.72562e-75
BMI	Paternal BMI	3 year BMI	yes	yes	both	2	39101	0.0984316	0.0881741	0.108689	6.46562e-79
BMI	Maternal BMI	3 year BMI	yes	yes	both	3	39101	0.0803979	0.0698808	0.0909151	9.45951e-51	0.799822
BMI	Paternal BMI	3 year BMI	yes	yes	both	3	39101	0.0824975	0.0720647	0.0929303	3.53822e-54	0.799822
BMI	Maternal BMI	Log 5 year BMI	yes	yes	both	1	32848	0.166542	0.155663	0.177421	8.53626e-198
BMI	Paternal BMI	Log 5 year BMI	yes	yes	both	1	32848	0.159172	0.148273	0.170071	3.35333e-180
BMI	Maternal BMI	Log 5 year BMI	yes	yes	both	2	32848	0.16286	0.151692	0.174028	1.11739e-179
BMI	Paternal BMI	Log 5 year BMI	yes	yes	both	2	32848	0.157492	0.146397	0.168587	2.38927e-170
BMI	Maternal BMI	Log 5 year BMI	yes	yes	both	3	32848	0.135919	0.124604	0.147235	1.45771e-122	0.483145
BMI	Paternal BMI	Log 5 year BMI	yes	yes	both	3	32848	0.129653	0.118421	0.140886	2.56315e-113	0.483145
BMI	Maternal BMI	Log 8 year BMI	yes	yes	both	1	46620	0.239209	0.230193	0.248225	2.22507e-308
BMI	Paternal BMI	Log 8 year BMI	yes	yes	both	1	46620	0.21829	0.209233	0.227346	2.22507e-308
BMI	Maternal BMI	Log 8 year BMI	yes	yes	both	2	46620	0.229081	0.219853	0.238309	2.22507e-308
BMI	Paternal BMI	Log 8 year BMI	yes	yes	both	2	46620	0.211252	0.202082	0.220423	2.22507e-308
BMI	Maternal BMI	Log 8 year BMI	yes	yes	both	3	46620	0.194121	0.184863	0.203379	2.22507e-308	0.00348257
BMI	Paternal BMI	Log 8 year BMI	yes	yes	both	3	46620	0.172834	0.163662	0.182006	1.35116e-298	0.00348257
CEBQ	Maternal BMI	CEBQ: food responsiveness	yes	yes (inverse normalised)	both	1	37265	0.0722543	0.0583087	0.0862	3.14732e-24		1.07313886993739e-07
CEBQ	Paternal BMI	CEBQ: food responsiveness	yes	yes (inverse normalised)	both	1	37265	0.0518839	0.0380339	0.0657339	2.0978e-13		7.07190806909422e-08
CEBQ	Maternal BMI	CEBQ: food responsiveness	yes	yes (inverse normalised)	both	2	37265	0.071585	0.0574946	0.0856755	2.33673e-23		1.47282989024626e-07
CEBQ	Paternal BMI	CEBQ: food responsiveness	yes	yes (inverse normalised)	both	2	37265	0.0515324	0.0375914	0.0654733	4.32111e-13		1.03865956213773e-07
CEBQ	Maternal BMI	CEBQ: food responsiveness	yes	yes (inverse normalised)	both	3	37265	0.0639165	0.0495142	0.0783188	3.36747e-18	0.0317655	2.44467584705308e-05
CEBQ	Paternal BMI	CEBQ: food responsiveness	yes	yes (inverse normalised)	both	3	37265	0.0394596	0.0252345	0.0536847	5.42042e-08	0.0317655	2.32788997020106e-05
CEBQ	Maternal BMI	CEBQ: fussiness	yes	yes (inverse normalised)	both	1	37284	0.00710037	-0.00726694	0.0214677	0.332726		0.0478547414499608
CEBQ	Paternal BMI	CEBQ: fussiness	yes	yes (inverse normalised)	both	1	37284	0.0130599	-0.00118253	0.0273023	0.0722938		0.00460676056435863
CEBQ	Maternal BMI	CEBQ: fussiness	yes	yes (inverse normalised)	both	2	37284	0.00091038	-0.0136157	0.0154365	0.902236		0.0433995768107888
CEBQ	Paternal BMI	CEBQ: fussiness	yes	yes (inverse normalised)	both	2	37284	0.00743973	-0.00690791	0.0217874	0.309474		0.00489941970818294
CEBQ	Maternal BMI	CEBQ: fussiness	yes	yes (inverse normalised)	both	3	37284	-0.000931273	-0.0158098	0.0139472	0.90236	0.478839	0.155680846819845
CEBQ	Paternal BMI	CEBQ: fussiness	yes	yes (inverse normalised)	both	3	37284	0.00740252	-0.00729433	0.0220994	0.323538	0.478839	0.0157127283715979
CEBQ	Maternal BMI	CEBQ: satiety responsiveness	yes	yes (inverse normalised)	both	1	37271	0.0187267	0.0044027	0.0330507	0.0103941		0.0991300413077396
CEBQ	Paternal BMI	CEBQ: satiety responsiveness	yes	yes (inverse normalised)	both	1	37271	0.00472606	-0.00946891	0.018921	0.51404		1.31321200847479e-05
CEBQ	Maternal BMI	CEBQ: satiety responsiveness	yes	yes (inverse normalised)	both	2	37271	0.01246	-0.00201148	0.0269316	0.0914942		0.0758986326448773
CEBQ	Paternal BMI	CEBQ: satiety responsiveness	yes	yes (inverse normalised)	both	2	37271	-0.00176176	-0.0160483	0.0125248	0.809014		1.07114517861525e-05
CEBQ	Maternal BMI	CEBQ: satiety responsiveness	yes	yes (inverse normalised)	both	3	37271	0.0128686	-0.00194681	0.0276839	0.0886716	0.13928	0.415744060948849
CEBQ	Paternal BMI	CEBQ: satiety responsiveness	yes	yes (inverse normalised)	both	3	37271	-0.00445523	-0.0190893	0.0101788	0.550703	0.13928	4.10695176874674e-05
CEBQ	Maternal BMI	CEBQ: slow eating	yes	yes (inverse normalised)	both	1	37254	0.00936356	-0.00504907	0.0237762	0.202888		0.883780078884677
CEBQ	Paternal BMI	CEBQ: slow eating	yes	yes (inverse normalised)	both	1	37254	-0.00919504	-0.0234796	0.00508957	0.207072		0.11074303701788
CEBQ	Maternal BMI	CEBQ: slow eating	yes	yes (inverse normalised)	both	2	37254	0.00632269	-0.00823277	0.0208781	0.394549		0.881657886648055
CEBQ	Paternal BMI	CEBQ: slow eating	yes	yes (inverse normalised)	both	2	37254	-0.0118899	-0.0262618	0.00248198	0.104908		0.100501869838242
CEBQ	Maternal BMI	CEBQ: slow eating	yes	yes (inverse normalised)	both	3	37254	0.00892259	-0.00598283	0.023828	0.240682	0.0561781	0.605447893226618
CEBQ	Paternal BMI	CEBQ: slow eating	yes	yes (inverse normalised)	both	3	37254	-0.013588	-0.0283091	0.00113313	0.0704304	0.0561781	0.0859742845400238
CEBQ	Maternal BMI	CEBQ: emotional overeating	yes	yes (inverse normalised)	both	1	36735	0.0274327	0.0136617	0.0412036	9.44392e-05		8.54077947275922e-05
CEBQ	Paternal BMI	CEBQ: emotional overeating	yes	yes (inverse normalised)	both	1	36735	0.0162027	0.00253196	0.0298734	0.0201785		0.0159459849329846
CEBQ	Maternal BMI	CEBQ: emotional overeating	yes	yes (inverse normalised)	both	2	36735	0.0258754	0.0119282	0.0398225	0.0002766		0.000124705106785843
CEBQ	Paternal BMI	CEBQ: emotional overeating	yes	yes (inverse normalised)	both	2	36735	0.0146557	0.000863451	0.028448	0.0372782		0.0182340109646873
CEBQ	Maternal BMI	CEBQ: emotional overeating	yes	yes (inverse normalised)	both	3	36735	0.0239109	0.00963146	0.0381903	0.00103066	0.233128	0.000659547434578388
CEBQ	Paternal BMI	CEBQ: emotional overeating	yes	yes (inverse normalised)	both	3	36735	0.0104501	-0.00365959	0.0245599	0.146601	0.233128	0.128052385825206
CEBQ	Maternal BMI	CEBQ: emotional undereating	yes	yes (inverse normalised)	both	1	36583	-0.0303009	-0.0447263	-0.0158755	3.83786e-05		0.289773030062707
CEBQ	Paternal BMI	CEBQ: emotional undereating	yes	yes (inverse normalised)	both	1	36583	-0.0312747	-0.0455724	-0.0169769	1.80878e-05		0.0436613997521716
CEBQ	Maternal BMI	CEBQ: emotional undereating	yes	yes (inverse normalised)	both	2	36583	-0.0306085	-0.0452158	-0.0160011	4.0081e-05		0.286741655143024
CEBQ	Paternal BMI	CEBQ: emotional undereating	yes	yes (inverse normalised)	both	2	36583	-0.029785	-0.0442058	-0.0153641	5.16114e-05		0.0452547762192675
CEBQ	Maternal BMI	CEBQ: emotional undereating	yes	yes (inverse normalised)	both	3	36583	-0.0252998	-0.0402538	-0.0103457	0.00091316	0.958634	0.539590233254396
CEBQ	Paternal BMI	CEBQ: emotional undereating	yes	yes (inverse normalised)	both	3	36583	-0.024687	-0.0394496	-0.00992438	0.0010468	0.958634	0.0700823038549983
CEBQ	Maternal BMI	CEBQ: food responsiveness	yes	yes (inverse normalised)	male	1	19055	0.0714703	0.060928	0.0820127	2.733e-40
CEBQ	Paternal BMI	CEBQ: food responsiveness	yes	yes (inverse normalised)	male	1	19055	0.0528754	0.0422938	0.0634571	1.19549e-22
CEBQ	Maternal BMI	CEBQ: food responsiveness	yes	yes (inverse normalised)	male	2	19055	0.0680815	0.0573241	0.0788389	2.47098e-35
CEBQ	Paternal BMI	CEBQ: food responsiveness	yes	yes (inverse normalised)	male	2	19055	0.051589	0.0408671	0.062311	4.07754e-21
CEBQ	Maternal BMI	CEBQ: food responsiveness	yes	yes (inverse normalised)	male	3	19055	0.0599767	0.0490017	0.0709517	9.02828e-27	0.0174528
CEBQ	Paternal BMI	CEBQ: food responsiveness	yes	yes (inverse normalised)	male	3	19055	0.0393671	0.0284472	0.0502871	1.59557e-12	0.0174528
CEBQ	Maternal BMI	CEBQ: fussiness	yes	yes (inverse normalised)	male	1	19062	0.00684583	-0.00823557	0.0219272	0.373631
CEBQ	Paternal BMI	CEBQ: fussiness	yes	yes (inverse normalised)	male	1	19062	0.0130167	-0.0020872	0.0281207	0.0911908
CEBQ	Maternal BMI	CEBQ: fussiness	yes	yes (inverse normalised)	male	2	19062	-0.000914121	-0.0163275	0.0144993	0.907461
CEBQ	Paternal BMI	CEBQ: fussiness	yes	yes (inverse normalised)	male	2	19062	0.00595582	-0.00937725	0.0212889	0.446465
CEBQ	Maternal BMI	CEBQ: fussiness	yes	yes (inverse normalised)	male	3	19062	-0.00223628	-0.0179843	0.0135117	0.780761	0.486974
CEBQ	Paternal BMI	CEBQ: fussiness	yes	yes (inverse normalised)	male	3	19062	0.00641215	-0.00925403	0.0220783	0.422422	0.486974
CEBQ	Maternal BMI	CEBQ: satiety responsiveness	yes	yes (inverse normalised)	male	1	19060	0.0189812	0.00460479	0.0333576	0.00965935
CEBQ	Paternal BMI	CEBQ: satiety responsiveness	yes	yes (inverse normalised)	male	1	19060	0.00528596	-0.00911362	0.0196855	0.471834
CEBQ	Maternal BMI	CEBQ: satiety responsiveness	yes	yes (inverse normalised)	male	2	19060	0.0128009	-0.00188995	0.0274917	0.0876643
CEBQ	Paternal BMI	CEBQ: satiety responsiveness	yes	yes (inverse normalised)	male	2	19060	-0.000813895	-0.0154288	0.013801	0.913083
CEBQ	Maternal BMI	CEBQ: satiety responsiveness	yes	yes (inverse normalised)	male	3	19060	0.0135381	-0.00147166	0.028548	0.0770896	0.148945
CEBQ	Paternal BMI	CEBQ: satiety responsiveness	yes	yes (inverse normalised)	male	3	19060	-0.00357602	-0.0185073	0.0113552	0.638771	0.148945
CEBQ	Maternal BMI	CEBQ: slow eating	yes	yes (inverse normalised)	male	1	19059	0.00918324	-0.0048486	0.0232151	0.199585
CEBQ	Paternal BMI	CEBQ: slow eating	yes	yes (inverse normalised)	male	1	19059	-0.00880838	-0.0228619	0.00524513	0.219268
CEBQ	Maternal BMI	CEBQ: slow eating	yes	yes (inverse normalised)	male	2	19059	0.00593157	-0.00839907	0.0202622	0.417216
CEBQ	Paternal BMI	CEBQ: slow eating	yes	yes (inverse normalised)	male	2	19059	-0.00972495	-0.0239803	0.00453039	0.181188
CEBQ	Maternal BMI	CEBQ: slow eating	yes	yes (inverse normalised)	male	3	19059	0.00828525	-0.00635573	0.0229262	0.267364	0.0885251
CEBQ	Paternal BMI	CEBQ: slow eating	yes	yes (inverse normalised)	male	3	19059	-0.0114155	-0.0259801	0.00314909	0.124485	0.0885251
CEBQ	Maternal BMI	CEBQ: emotional overeating	yes	yes (inverse normalised)	male	1	18788	0.0271497	0.0164852	0.0378141	6.04519e-07
CEBQ	Paternal BMI	CEBQ: emotional overeating	yes	yes (inverse normalised)	male	1	18788	0.0172197	0.0065322	0.0279072	0.00158881
CEBQ	Maternal BMI	CEBQ: emotional overeating	yes	yes (inverse normalised)	male	2	18788	0.0238073	0.012885	0.0347296	1.93544e-05
CEBQ	Paternal BMI	CEBQ: emotional overeating	yes	yes (inverse normalised)	male	2	18788	0.0144711	0.00359992	0.0253424	0.00907972
CEBQ	Maternal BMI	CEBQ: emotional overeating	yes	yes (inverse normalised)	male	3	18788	0.021747	0.0105919	0.0329021	0.000132889	0.18472
CEBQ	Paternal BMI	CEBQ: emotional overeating	yes	yes (inverse normalised)	male	3	18788	0.0100634	-0.00103622	0.021163	0.0755647	0.18472
CEBQ	Maternal BMI	CEBQ: emotional undereating	yes	yes (inverse normalised)	male	1	18725	-0.0306367	-0.0444306	-0.0168428	1.34156e-05
CEBQ	Paternal BMI	CEBQ: emotional undereating	yes	yes (inverse normalised)	male	1	18725	-0.0318975	-0.0457165	-0.0180785	6.06404e-06
CEBQ	Maternal BMI	CEBQ: emotional undereating	yes	yes (inverse normalised)	male	2	18725	-0.0316812	-0.0458012	-0.0175612	1.09421e-05
CEBQ	Paternal BMI	CEBQ: emotional undereating	yes	yes (inverse normalised)	male	2	18725	-0.0314832	-0.0455316	-0.0174348	1.12075e-05
CEBQ	Maternal BMI	CEBQ: emotional undereating	yes	yes (inverse normalised)	male	3	18725	-0.0263328	-0.04075	-0.0119155	0.00034374	0.987273
CEBQ	Paternal BMI	CEBQ: emotional undereating	yes	yes (inverse normalised)	male	3	18725	-0.0261512	-0.0404948	-0.0118076	0.000352289	0.987273
CEBQ	Maternal BMI	CEBQ: food responsiveness	yes	yes (inverse normalised)	female	1	18210	0.126818	0.109762	0.143874	4.15109e-48
CEBQ	Paternal BMI	CEBQ: food responsiveness	yes	yes (inverse normalised)	female	1	18210	0.106107	0.0890272	0.123187	4.15145e-34
CEBQ	Maternal BMI	CEBQ: food responsiveness	yes	yes (inverse normalised)	female	2	18210	0.12777	0.110251	0.145289	2.35611e-46
CEBQ	Paternal BMI	CEBQ: food responsiveness	yes	yes (inverse normalised)	female	2	18210	0.105881	0.088516	0.123245	6.40847e-33
CEBQ	Maternal BMI	CEBQ: food responsiveness	yes	yes (inverse normalised)	female	3	18210	0.11096	0.0931333	0.128786	3.10824e-34	0.0558519
CEBQ	Paternal BMI	CEBQ: food responsiveness	yes	yes (inverse normalised)	female	3	18210	0.0841865	0.0665489	0.101824	8.3353e-21	0.0558519
CEBQ	Maternal BMI	CEBQ: fussiness	yes	yes (inverse normalised)	female	1	18222	-0.0129444	-0.0266695	0.000780692	0.0645281
CEBQ	Paternal BMI	CEBQ: fussiness	yes	yes (inverse normalised)	female	1	18222	-0.0164017	-0.0301209	-0.00268247	0.0191175
CEBQ	Maternal BMI	CEBQ: fussiness	yes	yes (inverse normalised)	female	2	18222	-0.0172335	-0.0313389	-0.00312806	0.016636
CEBQ	Paternal BMI	CEBQ: fussiness	yes	yes (inverse normalised)	female	2	18222	-0.0193773	-0.0333332	-0.00542139	0.00650075
CEBQ	Maternal BMI	CEBQ: fussiness	yes	yes (inverse normalised)	female	3	18222	-0.0139095	-0.0282961	0.000477072	0.0580918	0.80766
CEBQ	Paternal BMI	CEBQ: fussiness	yes	yes (inverse normalised)	female	3	18222	-0.0166602	-0.0308943	-0.00242596	0.0217878	0.80766
CEBQ	Maternal BMI	CEBQ: satiety responsiveness	yes	yes (inverse normalised)	female	1	18211	0.00180741	-0.0126595	0.0162744	0.806557
CEBQ	Paternal BMI	CEBQ: satiety responsiveness	yes	yes (inverse normalised)	female	1	18211	-0.0411232	-0.0555697	-0.0266767	2.41479e-08
CEBQ	Maternal BMI	CEBQ: satiety responsiveness	yes	yes (inverse normalised)	female	2	18211	-0.00551428	-0.0203602	0.00933168	0.466609
CEBQ	Paternal BMI	CEBQ: satiety responsiveness	yes	yes (inverse normalised)	female	2	18211	-0.047942	-0.0626122	-0.0332717	1.50136e-10
CEBQ	Maternal BMI	CEBQ: satiety responsiveness	yes	yes (inverse normalised)	female	3	18211	0.00423529	-0.0108929	0.0193635	0.583197	8.15952e-06
CEBQ	Paternal BMI	CEBQ: satiety responsiveness	yes	yes (inverse normalised)	female	3	18211	-0.0487706	-0.0637363	-0.0338049	1.68833e-10	8.15952e-06
CEBQ	Maternal BMI	CEBQ: slow eating	yes	yes (inverse normalised)	female	1	18195	0.0108136	-0.00421918	0.0258465	0.15857
CEBQ	Paternal BMI	CEBQ: slow eating	yes	yes (inverse normalised)	female	1	18195	-0.0260224	-0.0410425	-0.0110024	0.000684488
CEBQ	Maternal BMI	CEBQ: slow eating	yes	yes (inverse normalised)	female	2	18195	0.00746348	-0.0079551	0.0228821	0.342746
CEBQ	Paternal BMI	CEBQ: slow eating	yes	yes (inverse normalised)	female	2	18195	-0.0305756	-0.0458222	-0.0153289	8.47474e-05
CEBQ	Maternal BMI	CEBQ: slow eating	yes	yes (inverse normalised)	female	3	18195	0.0141092	-0.00161062	0.029829	0.0785465	0.000121579
CEBQ	Paternal BMI	CEBQ: slow eating	yes	yes (inverse normalised)	female	3	18195	-0.0333285	-0.0488793	-0.0177777	2.66119e-05	0.000121579
CEBQ	Maternal BMI	CEBQ: emotional overeating	yes	yes (inverse normalised)	female	1	17947	0.0672818	0.0505193	0.0840442	3.62884e-15
CEBQ	Paternal BMI	CEBQ: emotional overeating	yes	yes (inverse normalised)	female	1	17947	0.0399488	0.0231797	0.0567179	3.0224e-06
CEBQ	Maternal BMI	CEBQ: emotional overeating	yes	yes (inverse normalised)	female	2	17947	0.0662399	0.0489909	0.0834889	5.19946e-14
CEBQ	Paternal BMI	CEBQ: emotional overeating	yes	yes (inverse normalised)	female	2	17947	0.0392535	0.0221765	0.0563304	6.62771e-06
CEBQ	Maternal BMI	CEBQ: emotional overeating	yes	yes (inverse normalised)	female	3	17947	0.0607837	0.0431956	0.0783718	1.25545e-11	0.0156868
CEBQ	Paternal BMI	CEBQ: emotional overeating	yes	yes (inverse normalised)	female	3	17947	0.0274272	0.0100345	0.0448199	0.00199619	0.0156868
CEBQ	Maternal BMI	CEBQ: emotional undereating	yes	yes (inverse normalised)	female	1	17858	-0.0194109	-0.0349786	-0.00384311	0.0145313
CEBQ	Paternal BMI	CEBQ: emotional undereating	yes	yes (inverse normalised)	female	1	17858	-0.00979969	-0.0253524	0.005753	0.216835
CEBQ	Maternal BMI	CEBQ: emotional undereating	yes	yes (inverse normalised)	female	2	17858	-0.0193624	-0.0353737	-0.00335109	0.0177776
CEBQ	Paternal BMI	CEBQ: emotional undereating	yes	yes (inverse normalised)	female	2	17858	-0.00796221	-0.0237955	0.00787108	0.324309
CEBQ	Maternal BMI	CEBQ: emotional undereating	yes	yes (inverse normalised)	female	3	17858	-0.0184944	-0.0348234	-0.00216537	0.0264247	0.270438
CEBQ	Paternal BMI	CEBQ: emotional undereating	yes	yes (inverse normalised)	female	3	17858	-0.00437224	-0.0205176	0.0117731	0.595572	0.270438
CEBQ	Maternal BMI	CEBQ: food responsiveness	yes	sex	both	1	37265	0.0831945	0.0689589	0.09743	2.23268e-30		0.0480690696078051
CEBQ	Paternal BMI	CEBQ: food responsiveness	yes	sex	both	1	37265	0.0630348	0.0489019	0.0771677	2.29194e-18		0.0181076484897579
CEBQ	Maternal BMI	CEBQ: food responsiveness	yes	sex	both	2	37265	0.0829094	0.0685274	0.0972914	1.32734e-29		0.0533808344603787
CEBQ	Paternal BMI	CEBQ: food responsiveness	yes	sex	both	2	37265	0.0627157	0.0484906	0.0769408	5.5593e-18		0.0207059579680064
CEBQ	Maternal BMI	CEBQ: food responsiveness	yes	sex	both	3	37265	0.0731115	0.0584053	0.0878177	1.95518e-22	0.0335644	0.133654539104405
CEBQ	Paternal BMI	CEBQ: food responsiveness	yes	sex	both	3	37265	0.0483955	0.0338701	0.0629209	6.564e-11	0.0335644	0.0560044640789081
CEBQ	Maternal BMI	CEBQ: fussiness	yes	sex	both	1	37284	0.00899599	-0.00535873	0.0233507	0.219328		0.0272561642771068
CEBQ	Paternal BMI	CEBQ: fussiness	yes	sex	both	1	37284	0.0137241	-0.000505905	0.0279541	0.0587154		0.0040160891888084
CEBQ	Maternal BMI	CEBQ: fussiness	yes	sex	both	2	37284	0.00246678	-0.0120452	0.0169787	0.739009		0.024809214279621
CEBQ	Paternal BMI	CEBQ: fussiness	yes	sex	both	2	37284	0.00791982	-0.00641395	0.0222536	0.278828		0.00427088540790493
CEBQ	Maternal BMI	CEBQ: fussiness	yes	sex	both	3	37284	0.000597212	-0.0142669	0.0154613	0.937232	0.554643	0.101005417328619
CEBQ	Paternal BMI	CEBQ: fussiness	yes	sex	both	3	37284	0.00754324	-0.0071393	0.0222258	0.313953	0.554643	0.0160396233045756
CEBQ	Maternal BMI	CEBQ: satiety responsiveness	yes	sex	both	1	37271	0.0199703	0.00562345	0.0343172	0.00636713		0.0916474215091894
CEBQ	Paternal BMI	CEBQ: satiety responsiveness	yes	sex	both	1	37271	0.00563026	-0.00858786	0.0198484	0.437664		1.47913939742651e-05
CEBQ	Maternal BMI	CEBQ: satiety responsiveness	yes	sex	both	2	37271	0.0134363	-0.00105694	0.0279296	0.0692072		0.0697718058202623
CEBQ	Paternal BMI	CEBQ: satiety responsiveness	yes	sex	both	2	37271	-0.000903483	-0.0152119	0.0134049	0.901504		1.16338504283054e-05
CEBQ	Maternal BMI	CEBQ: satiety responsiveness	yes	sex	both	3	37271	0.0137058	-0.00113217	0.0285438	0.0702265	0.136422	0.391577381478913
CEBQ	Paternal BMI	CEBQ: satiety responsiveness	yes	sex	both	3	37271	-0.00377081	-0.0184272	0.0108855	0.61407	0.136422	4.61773296496137e-05
CEBQ	Maternal BMI	CEBQ: slow eating	yes	sex	both	1	37254	0.0114448	-0.00295128	0.0258409	0.119188		0.960723880017066
CEBQ	Paternal BMI	CEBQ: slow eating	yes	sex	both	1	37254	-0.00837698	-0.0226456	0.00589166	0.249857		0.119947355183131
CEBQ	Maternal BMI	CEBQ: slow eating	yes	sex	both	2	37254	0.00820094	-0.00633766	0.0227395	0.268901		0.963402318804184
CEBQ	Paternal BMI	CEBQ: slow eating	yes	sex	both	2	37254	-0.011024	-0.0253796	0.00333158	0.13229		0.106939970213068
CEBQ	Maternal BMI	CEBQ: slow eating	yes	sex	both	3	37254	0.0107122	-0.00417624	0.0256007	0.158476	0.043037	0.756420024646815
CEBQ	Paternal BMI	CEBQ: slow eating	yes	sex	both	3	37254	-0.0131115	-0.0278159	0.00159286	0.0805191	0.043037	0.100914596621455
CEBQ	Maternal BMI	CEBQ: emotional overeating	yes	sex	both	1	36735	0.0262542	0.0119016	0.0406069	0.000336718		0.00813780958976329
CEBQ	Paternal BMI	CEBQ: emotional overeating	yes	sex	both	1	36735	0.0162401	0.0019965	0.0304836	0.025435		0.139823895722116
CEBQ	Maternal BMI	CEBQ: emotional overeating	yes	sex	both	2	36735	0.0253599	0.0108251	0.0398947	0.000626765		0.0102885239596217
CEBQ	Paternal BMI	CEBQ: emotional overeating	yes	sex	both	2	36735	0.014691	0.000321507	0.0290605	0.0450857		0.147457831507271
CEBQ	Maternal BMI	CEBQ: emotional overeating	yes	sex	both	3	36735	0.0233221	0.00843989	0.0382044	0.00212959	0.273714	0.0208829495017746
CEBQ	Paternal BMI	CEBQ: emotional overeating	yes	sex	both	3	36735	0.0104436	-0.00426189	0.0251491	0.163934	0.273714	0.377308617235273
CEBQ	Maternal BMI	CEBQ: emotional undereating	yes	sex	both	1	36583	-0.0306895	-0.0451388	-0.0162403	3.14167e-05		0.212942332087239
CEBQ	Paternal BMI	CEBQ: emotional undereating	yes	sex	both	1	36583	-0.0313729	-0.0456944	-0.0170515	1.75778e-05		0.0322538930188993
CEBQ	Maternal BMI	CEBQ: emotional undereating	yes	sex	both	2	36583	-0.0312462	-0.045878	-0.0166144	2.84434e-05		0.21007526509863
CEBQ	Paternal BMI	CEBQ: emotional undereating	yes	sex	both	2	36583	-0.0300156	-0.0444607	-0.0155704	4.64742e-05		0.0333394238780707
CEBQ	Maternal BMI	CEBQ: emotional undereating	yes	sex	both	3	36583	-0.0259086	-0.0408877	-0.0109295	0.000698646	0.923414	0.436830937822581
CEBQ	Paternal BMI	CEBQ: emotional undereating	yes	sex	both	3	36583	-0.0247709	-0.0395585	-0.00998335	0.00102625	0.923414	0.0578970775293377
CEBQ	Maternal BMI	CEBQ: food responsiveness	yes	sex	male	1	19055	0.0823799	0.068192	0.0965679	5.23396e-30
CEBQ	Paternal BMI	CEBQ: food responsiveness	yes	sex	male	1	19055	0.0639197	0.0496885	0.0781509	1.32756e-18
CEBQ	Maternal BMI	CEBQ: food responsiveness	yes	sex	male	2	19055	0.0791043	0.0646205	0.0935881	9.67837e-27
CEBQ	Paternal BMI	CEBQ: food responsiveness	yes	sex	male	2	19055	0.0625368	0.048108	0.0769657	1.98008e-17
CEBQ	Maternal BMI	CEBQ: food responsiveness	yes	sex	male	3	19055	0.0691329	0.0543527	0.0839132	4.83249e-20	0.0765172
CEBQ	Paternal BMI	CEBQ: food responsiveness	yes	sex	male	3	19055	0.0484503	0.0337429	0.0631578	1.06972e-10	0.0765172
CEBQ	Maternal BMI	CEBQ: fussiness	yes	sex	male	1	19062	0.00868856	-0.00561116	0.0229883	0.233692
CEBQ	Paternal BMI	CEBQ: fussiness	yes	sex	male	1	19062	0.0136625	-0.000658494	0.0279836	0.0615008
CEBQ	Maternal BMI	CEBQ: fussiness	yes	sex	male	2	19062	0.00096072	-0.0136527	0.0155742	0.897473
CEBQ	Paternal BMI	CEBQ: fussiness	yes	sex	male	2	19062	0.00669961	-0.00783755	0.0212368	0.366374
CEBQ	Maternal BMI	CEBQ: fussiness	yes	sex	male	3	19062	-0.000439201	-0.0153698	0.0144914	0.954023	0.540007
CEBQ	Paternal BMI	CEBQ: fussiness	yes	sex	male	3	19062	0.00678923	-0.00806377	0.0216422	0.370303	0.540007
CEBQ	Maternal BMI	CEBQ: satiety responsiveness	yes	sex	male	1	19060	0.0202208	0.00595139	0.0344902	0.00547849
CEBQ	Paternal BMI	CEBQ: satiety responsiveness	yes	sex	male	1	19060	0.00620455	-0.00808837	0.0204975	0.394861
CEBQ	Maternal BMI	CEBQ: satiety responsiveness	yes	sex	male	2	19060	0.0138553	-0.000725082	0.0284357	0.0625285
CEBQ	Paternal BMI	CEBQ: satiety responsiveness	yes	sex	male	2	19060	7.47003e-05	-0.0144308	0.0145802	0.991947
CEBQ	Maternal BMI	CEBQ: satiety responsiveness	yes	sex	male	3	19060	0.0144477	-0.000449375	0.0293447	0.0573183	0.141093
CEBQ	Paternal BMI	CEBQ: satiety responsiveness	yes	sex	male	3	19060	-0.002873	-0.0176922	0.0119462	0.703957	0.141093
CEBQ	Maternal BMI	CEBQ: slow eating	yes	sex	male	1	19059	0.0113092	-0.00301176	0.0256301	0.12167
CEBQ	Paternal BMI	CEBQ: slow eating	yes	sex	male	1	19059	-0.00798996	-0.0223339	0.00635402	0.274935
CEBQ	Maternal BMI	CEBQ: slow eating	yes	sex	male	2	19059	0.0077696	-0.00685862	0.0223978	0.297862
CEBQ	Paternal BMI	CEBQ: slow eating	yes	sex	male	2	19059	-0.0090989	-0.0236511	0.00545331	0.220384
CEBQ	Maternal BMI	CEBQ: slow eating	yes	sex	male	3	19059	0.010069	-0.00487605	0.0250141	0.186661	0.0722677
CEBQ	Paternal BMI	CEBQ: slow eating	yes	sex	male	3	19059	-0.0111533	-0.026021	0.00371428	0.141468	0.0722677
CEBQ	Maternal BMI	CEBQ: emotional overeating	yes	sex	male	1	18788	0.0258381	0.0115188	0.0401573	0.000405199
CEBQ	Paternal BMI	CEBQ: emotional overeating	yes	sex	male	1	18788	0.0169646	0.00261743	0.0313118	0.0204726
CEBQ	Maternal BMI	CEBQ: emotional overeating	yes	sex	male	2	18788	0.0228204	0.00815551	0.0374854	0.00228841
CEBQ	Paternal BMI	CEBQ: emotional overeating	yes	sex	male	2	18788	0.0137735	-0.000820599	0.0283676	0.0643434
CEBQ	Maternal BMI	CEBQ: emotional overeating	yes	sex	male	3	18788	0.0208663	0.0058879	0.0358446	0.00632454	0.33842
CEBQ	Paternal BMI	CEBQ: emotional overeating	yes	sex	male	3	18788	0.00954352	-0.00536018	0.0244472	0.20945	0.33842
CEBQ	Maternal BMI	CEBQ: emotional undereating	yes	sex	male	1	18725	-0.0308157	-0.0452811	-0.0163504	2.97448e-05
CEBQ	Paternal BMI	CEBQ: emotional undereating	yes	sex	male	1	18725	-0.0320197	-0.0465116	-0.0175279	1.48695e-05
CEBQ	Maternal BMI	CEBQ: emotional undereating	yes	sex	male	2	18725	-0.0323042	-0.0471124	-0.0174959	1.90504e-05
CEBQ	Paternal BMI	CEBQ: emotional undereating	yes	sex	male	2	18725	-0.0318566	-0.04659	-0.0171233	2.25582e-05
CEBQ	Maternal BMI	CEBQ: emotional undereating	yes	sex	male	3	18725	-0.0269031	-0.0420235	-0.0117826	0.000487873	0.966989
CEBQ	Paternal BMI	CEBQ: emotional undereating	yes	sex	male	3	18725	-0.026409	-0.0414523	-0.0113657	0.000579903	0.966989
CEBQ	Maternal BMI	CEBQ: food responsiveness	yes	sex	female	1	18210	0.104813	0.09033	0.119297	1.15043e-45
CEBQ	Paternal BMI	CEBQ: food responsiveness	yes	sex	female	1	18210	0.0875792	0.0730763	0.102082	2.54698e-32
CEBQ	Maternal BMI	CEBQ: food responsiveness	yes	sex	female	2	18210	0.106693	0.0918164	0.12157	7.00461e-45
CEBQ	Paternal BMI	CEBQ: food responsiveness	yes	sex	female	2	18210	0.0879115	0.0731654	0.102658	1.52235e-31
CEBQ	Maternal BMI	CEBQ: food responsiveness	yes	sex	female	3	18210	0.0927618	0.077622	0.107902	3.18802e-33	0.0532238
CEBQ	Paternal BMI	CEBQ: food responsiveness	yes	sex	female	3	18210	0.0697749	0.0547951	0.0847547	6.8791e-20	0.0532238
CEBQ	Maternal BMI	CEBQ: fussiness	yes	sex	female	1	18222	-0.013512	-0.0280956	0.00107153	0.0693722
CEBQ	Paternal BMI	CEBQ: fussiness	yes	sex	female	1	18222	-0.016114	-0.0306915	-0.00153648	0.0302665
CEBQ	Maternal BMI	CEBQ: fussiness	yes	sex	female	2	18222	-0.0185029	-0.0334882	-0.00351754	0.0155173
CEBQ	Paternal BMI	CEBQ: fussiness	yes	sex	female	2	18222	-0.0195741	-0.0344008	-0.00474729	0.00966585
CEBQ	Maternal BMI	CEBQ: fussiness	yes	sex	female	3	18222	-0.0151894	-0.0304737	9.49065e-05	0.0514354	0.906007
CEBQ	Paternal BMI	CEBQ: fussiness	yes	sex	female	3	18222	-0.0166068	-0.0317292	-0.00148443	0.0313662	0.906007
CEBQ	Maternal BMI	CEBQ: satiety responsiveness	yes	sex	female	1	18211	0.0025734	-0.012057	0.0172038	0.73028
CEBQ	Paternal BMI	CEBQ: satiety responsiveness	yes	sex	female	1	18211	-0.0400376	-0.0546484	-0.0254268	7.83289e-08
CEBQ	Maternal BMI	CEBQ: satiety responsiveness	yes	sex	female	2	18211	-0.00516258	-0.0201743	0.00984916	0.50028
CEBQ	Paternal BMI	CEBQ: satiety responsiveness	yes	sex	female	2	18211	-0.0470482	-0.0618834	-0.0322131	5.10143e-10
CEBQ	Maternal BMI	CEBQ: satiety responsiveness	yes	sex	female	3	18211	0.00441505	-0.0108831	0.0197132	0.571629	1.33129e-05
CEBQ	Paternal BMI	CEBQ: satiety responsiveness	yes	sex	female	3	18211	-0.047912	-0.0630459	-0.0327781	5.46571e-10	1.33129e-05
CEBQ	Maternal BMI	CEBQ: slow eating	yes	sex	female	1	18195	0.0108105	-0.00388642	0.0255074	0.149387
CEBQ	Paternal BMI	CEBQ: slow eating	yes	sex	female	1	18195	-0.0247841	-0.0394691	-0.0100992	0.000939859
CEBQ	Maternal BMI	CEBQ: slow eating	yes	sex	female	2	18195	0.00734156	-0.00773013	0.0224133	0.339712
CEBQ	Paternal BMI	CEBQ: slow eating	yes	sex	female	2	18195	-0.0292057	-0.0441098	-0.0143015	0.000122663
CEBQ	Maternal BMI	CEBQ: slow eating	yes	sex	female	3	18195	0.0136977	-0.0016688	0.0290642	0.0806123	0.000158741
CEBQ	Paternal BMI	CEBQ: slow eating	yes	sex	female	3	18195	-0.0318782	-0.0470797	-0.0166768	3.95282e-05	0.000158741
CEBQ	Maternal BMI	CEBQ: emotional overeating	yes	sex	female	1	17947	0.0547981	0.0401136	0.0694826	2.59044e-13
CEBQ	Paternal BMI	CEBQ: emotional overeating	yes	sex	female	1	17947	0.0314823	0.0167934	0.0461711	2.65946e-05
CEBQ	Maternal BMI	CEBQ: emotional overeating	yes	sex	female	2	17947	0.0551093	0.0400013	0.0702173	8.71135e-13
CEBQ	Paternal BMI	CEBQ: emotional overeating	yes	sex	female	2	17947	0.0315642	0.0166076	0.0465208	3.52863e-05
CEBQ	Maternal BMI	CEBQ: emotional overeating	yes	sex	female	3	17947	0.0507965	0.0353907	0.0662022	1.02927e-10	0.0160548
CEBQ	Paternal BMI	CEBQ: emotional overeating	yes	sex	female	3	17947	0.0216809	0.00644601	0.0369159	0.00528238	0.0160548
CEBQ	Maternal BMI	CEBQ: emotional undereating	yes	sex	female	1	17858	-0.018044	-0.0329704	-0.00311757	0.0178184
CEBQ	Paternal BMI	CEBQ: emotional undereating	yes	sex	female	1	17858	-0.00873859	-0.0236504	0.00617326	0.250724
CEBQ	Maternal BMI	CEBQ: emotional undereating	yes	sex	female	2	17858	-0.0180802	-0.0334311	-0.00272926	0.0209729
CEBQ	Paternal BMI	CEBQ: emotional undereating	yes	sex	female	2	17858	-0.00694367	-0.0221238	0.00823646	0.369965
CEBQ	Maternal BMI	CEBQ: emotional undereating	yes	sex	female	3	17858	-0.0173711	-0.0330266	-0.00171554	0.0296468	0.261358
CEBQ	Paternal BMI	CEBQ: emotional undereating	yes	sex	female	3	17858	-0.00357175	-0.0190511	0.0119076	0.651085	0.261358
CEBQ	Maternal BMI	CEBQ: food responsiveness	no	yes (inverse normalised)	both	1	37265	0.0237586	0.021236	0.0262812	4.35987e-76
CEBQ	Paternal BMI	CEBQ: food responsiveness	no	yes (inverse normalised)	both	1	37265	0.0243489	0.0211779	0.0275198	3.43368e-51
CEBQ	Maternal BMI	CEBQ: food responsiveness	no	yes (inverse normalised)	both	2	37265	0.0234689	0.0208863	0.0260516	5.82319e-71
CEBQ	Paternal BMI	CEBQ: food responsiveness	no	yes (inverse normalised)	both	2	37265	0.024188	0.0209705	0.0274056	3.88774e-49
CEBQ	Maternal BMI	CEBQ: food responsiveness	no	yes (inverse normalised)	both	3	37265	0.0203834	0.0177523	0.0230145	4.48504e-52	0.58152
CEBQ	Paternal BMI	CEBQ: food responsiveness	no	yes (inverse normalised)	both	3	37265	0.0190916	0.0158183	0.022365	2.90607e-30	0.58152
CEBQ	Maternal BMI	CEBQ: fussiness	no	yes (inverse normalised)	both	1	37284	-0.000632789	-0.0031734	0.00190782	0.625424
CEBQ	Paternal BMI	CEBQ: fussiness	no	yes (inverse normalised)	both	1	37284	-0.000399264	-0.00358834	0.00278981	0.806157
CEBQ	Maternal BMI	CEBQ: fussiness	no	yes (inverse normalised)	both	2	37284	-0.00219345	-0.00479648	0.000409577	0.0986158
CEBQ	Paternal BMI	CEBQ: fussiness	no	yes (inverse normalised)	both	2	37284	-0.00211207	-0.00535099	0.00112686	0.201216
CEBQ	Maternal BMI	CEBQ: fussiness	no	yes (inverse normalised)	both	3	37284	-0.00193008	-0.00458741	0.000727243	0.154563	0.898771
CEBQ	Paternal BMI	CEBQ: fussiness	no	yes (inverse normalised)	both	3	37284	-0.00162893	-0.00493536	0.0016775	0.334243	0.898771
CEBQ	Maternal BMI	CEBQ: satiety responsiveness	no	yes (inverse normalised)	both	1	37271	0.0023726	-0.000167405	0.00491261	0.0671272
CEBQ	Paternal BMI	CEBQ: satiety responsiveness	no	yes (inverse normalised)	both	1	37271	-0.00517344	-0.00836144	-0.00198544	0.00146942
CEBQ	Maternal BMI	CEBQ: satiety responsiveness	no	yes (inverse normalised)	both	2	37271	0.00067119	-0.00192909	0.00327147	0.612914
CEBQ	Paternal BMI	CEBQ: satiety responsiveness	no	yes (inverse normalised)	both	2	37271	-0.00720525	-0.0104399	-0.0039706	1.26578e-05
CEBQ	Maternal BMI	CEBQ: satiety responsiveness	no	yes (inverse normalised)	both	3	37271	0.00191391	-0.000739844	0.00456767	0.157488	4.91103e-05
CEBQ	Paternal BMI	CEBQ: satiety responsiveness	no	yes (inverse normalised)	both	3	37271	-0.0076845	-0.0109866	-0.00438238	5.08608e-06	4.91103e-05
CEBQ	Maternal BMI	CEBQ: slow eating	no	yes (inverse normalised)	both	1	37254	0.00246036	-9.12054e-05	0.00501194	0.058766
CEBQ	Paternal BMI	CEBQ: slow eating	no	yes (inverse normalised)	both	1	37254	-0.00528893	-0.00849179	-0.00208606	0.00120975
CEBQ	Maternal BMI	CEBQ: slow eating	no	yes (inverse normalised)	both	2	37254	0.0017127	-0.000898007	0.00432342	0.198507
CEBQ	Paternal BMI	CEBQ: slow eating	no	yes (inverse normalised)	both	2	37254	-0.00618392	-0.00943212	-0.00293572	0.000190384
CEBQ	Maternal BMI	CEBQ: slow eating	no	yes (inverse normalised)	both	3	37254	0.0028257	0.000161239	0.00549017	0.0376534	4.25046e-05
CEBQ	Paternal BMI	CEBQ: slow eating	no	yes (inverse normalised)	both	3	37254	-0.00689071	-0.0102064	-0.00357503	4.63489e-05	4.25046e-05
CEBQ	Maternal BMI	CEBQ: emotional overeating	no	yes (inverse normalised)	both	1	36735	0.0107798	0.00821969	0.0133399	1.54466e-16
CEBQ	Paternal BMI	CEBQ: emotional overeating	no	yes (inverse normalised)	both	1	36735	0.00892615	0.00571005	0.0121422	5.33104e-08
CEBQ	Maternal BMI	CEBQ: emotional overeating	no	yes (inverse normalised)	both	2	36735	0.010235	0.0076076	0.0128623	2.25461e-14
CEBQ	Paternal BMI	CEBQ: emotional overeating	no	yes (inverse normalised)	both	2	36735	0.00847055	0.00519944	0.0117417	3.86637e-07
CEBQ	Maternal BMI	CEBQ: emotional overeating	no	yes (inverse normalised)	both	3	36735	0.00924332	0.00656235	0.0119243	1.40315e-11	0.198102
CEBQ	Paternal BMI	CEBQ: emotional overeating	no	yes (inverse normalised)	both	3	36735	0.00617081	0.00283469	0.00950692	0.000288508	0.198102
CEBQ	Maternal BMI	CEBQ: emotional undereating	no	yes (inverse normalised)	both	1	36583	-0.00633251	-0.00892592	-0.00373909	1.70256e-06
CEBQ	Paternal BMI	CEBQ: emotional undereating	no	yes (inverse normalised)	both	1	36583	-0.00646114	-0.00971625	-0.00320603	0.00010006
CEBQ	Maternal BMI	CEBQ: emotional undereating	no	yes (inverse normalised)	both	2	36583	-0.00641566	-0.00907584	-0.00375548	2.27852e-06
CEBQ	Paternal BMI	CEBQ: emotional undereating	no	yes (inverse normalised)	both	2	36583	-0.00600227	-0.00931158	-0.00269295	0.000378058
CEBQ	Maternal BMI	CEBQ: emotional undereating	no	yes (inverse normalised)	both	3	36583	-0.0056789	-0.00839347	-0.00296434	4.12541e-05	0.652982
CEBQ	Paternal BMI	CEBQ: emotional undereating	no	yes (inverse normalised)	both	3	36583	-0.00459252	-0.00796895	-0.00121608	0.00767763	0.652982
CEBQ	Maternal BMI	CEBQ: food responsiveness	yes	yes (inverse normalised)	both	1	37265	0.0965855	0.0863303	0.106841	4.35987e-76
CEBQ	Paternal BMI	CEBQ: food responsiveness	yes	yes (inverse normalised)	both	1	37265	0.078928	0.0686493	0.0892068	3.43367e-51
CEBQ	Maternal BMI	CEBQ: food responsiveness	yes	yes (inverse normalised)	both	2	37265	0.0954081	0.0849089	0.105907	5.82344e-71
CEBQ	Paternal BMI	CEBQ: food responsiveness	yes	yes (inverse normalised)	both	2	37265	0.0784067	0.0679767	0.0888366	3.88775e-49
CEBQ	Maternal BMI	CEBQ: food responsiveness	yes	yes (inverse normalised)	both	3	37265	0.0828644	0.0721683	0.0935605	4.48501e-52	0.0127687
CEBQ	Paternal BMI	CEBQ: food responsiveness	yes	yes (inverse normalised)	both	3	37265	0.0618864	0.0512757	0.0724971	2.90604e-30	0.0127687
CEBQ	Maternal BMI	CEBQ: fussiness	yes	yes (inverse normalised)	both	1	37284	-0.0025727	-0.0129019	0.00775654	0.625424
CEBQ	Paternal BMI	CEBQ: fussiness	yes	yes (inverse normalised)	both	1	37284	-0.00129407	-0.0116303	0.00904215	0.806157
CEBQ	Maternal BMI	CEBQ: fussiness	yes	yes (inverse normalised)	both	2	37284	-0.00891784	-0.0195009	0.0016652	0.0986158
CEBQ	Paternal BMI	CEBQ: fussiness	yes	yes (inverse normalised)	both	2	37284	-0.0068455	-0.0173433	0.00365231	0.201216
CEBQ	Maternal BMI	CEBQ: fussiness	yes	yes (inverse normalised)	both	3	37284	-0.00784706	-0.0186508	0.00295672	0.154563	0.762856
CEBQ	Paternal BMI	CEBQ: fussiness	yes	yes (inverse normalised)	both	3	37284	-0.00527957	-0.0159962	0.00543702	0.334243	0.762856
CEBQ	Maternal BMI	CEBQ: satiety responsiveness	yes	yes (inverse normalised)	both	1	37271	0.00964654	-0.000680638	0.0199737	0.0671272
CEBQ	Paternal BMI	CEBQ: satiety responsiveness	yes	yes (inverse normalised)	both	1	37271	-0.0167682	-0.0271011	-0.0064352	0.00146942
CEBQ	Maternal BMI	CEBQ: satiety responsiveness	yes	yes (inverse normalised)	both	2	37271	0.00272893	-0.00784332	0.0133012	0.612914
CEBQ	Paternal BMI	CEBQ: satiety responsiveness	yes	yes (inverse normalised)	both	2	37271	-0.0233537	-0.0338379	-0.0128695	1.26578e-05
CEBQ	Maternal BMI	CEBQ: satiety responsiveness	yes	yes (inverse normalised)	both	3	37271	0.0077816	-0.00300806	0.0185713	0.157488	0.000119821
CEBQ	Paternal BMI	CEBQ: satiety responsiveness	yes	yes (inverse normalised)	both	3	37271	-0.024907	-0.0356098	-0.0142042	5.08608e-06	0.000119821
CEBQ	Maternal BMI	CEBQ: slow eating	yes	yes (inverse normalised)	both	1	37254	0.0100037	-0.000370837	0.0203783	0.058766
CEBQ	Paternal BMI	CEBQ: slow eating	yes	yes (inverse normalised)	both	1	37254	-0.017142	-0.0275228	-0.00676114	0.00120975
CEBQ	Maternal BMI	CEBQ: slow eating	yes	yes (inverse normalised)	both	2	37254	0.00696379	-0.00365126	0.0175788	0.198507
CEBQ	Paternal BMI	CEBQ: slow eating	yes	yes (inverse normalised)	both	2	37254	-0.0200427	-0.0305705	-0.00951497	0.000190384
CEBQ	Maternal BMI	CEBQ: slow eating	yes	yes (inverse normalised)	both	3	37254	0.0114892	0.000655591	0.0223228	0.0376534	7.36522e-05
CEBQ	Paternal BMI	CEBQ: slow eating	yes	yes (inverse normalised)	both	3	37254	-0.0223335	-0.03308	-0.0115871	4.63489e-05	7.36522e-05
CEBQ	Maternal BMI	CEBQ: emotional overeating	yes	yes (inverse normalised)	both	1	36735	0.0438724	0.0334532	0.0542916	1.54466e-16
CEBQ	Paternal BMI	CEBQ: emotional overeating	yes	yes (inverse normalised)	both	1	36735	0.0289495	0.018519	0.0393801	5.33102e-08
CEBQ	Maternal BMI	CEBQ: emotional overeating	yes	yes (inverse normalised)	both	2	36735	0.0416551	0.030962	0.0523482	2.25459e-14
CEBQ	Paternal BMI	CEBQ: emotional overeating	yes	yes (inverse normalised)	both	2	36735	0.0274719	0.016863	0.0380809	3.86637e-07
CEBQ	Maternal BMI	CEBQ: emotional overeating	yes	yes (inverse normalised)	both	3	36735	0.0376192	0.026708	0.0485305	1.40314e-11	0.0403676
CEBQ	Paternal BMI	CEBQ: emotional overeating	yes	yes (inverse normalised)	both	3	36735	0.0200133	0.00919354	0.0308331	0.000288508	0.0403676
CEBQ	Maternal BMI	CEBQ: emotional undereating	yes	yes (inverse normalised)	both	1	36583	-0.0257862	-0.0363467	-0.0152258	1.70256e-06
CEBQ	Paternal BMI	CEBQ: emotional undereating	yes	yes (inverse normalised)	both	1	36583	-0.0209651	-0.0315273	-0.0104029	0.00010006
CEBQ	Maternal BMI	CEBQ: emotional undereating	yes	yes (inverse normalised)	both	2	36583	-0.0261248	-0.0369572	-0.0152925	2.27852e-06
CEBQ	Paternal BMI	CEBQ: emotional undereating	yes	yes (inverse normalised)	both	2	36583	-0.0194762	-0.0302143	-0.00873809	0.000378058
CEBQ	Maternal BMI	CEBQ: emotional undereating	yes	yes (inverse normalised)	both	3	36583	-0.0231247	-0.0341785	-0.0120709	4.1254e-05	0.344397
CEBQ	Paternal BMI	CEBQ: emotional undereating	yes	yes (inverse normalised)	both	3	36583	-0.0149018	-0.0258577	-0.00394595	0.00767762	0.344397
PI	Maternal BMI	Birth PI	yes	yes	both	1	84291	0.0863031	0.0793836	0.0932227	5.57403e-132
PI	Paternal BMI	Birth PI	yes	yes	both	1	84291	0.0405973	0.033663	0.0475316	1.76261e-30
PI	Maternal BMI	Birth PI	yes	yes	both	2	84291	0.078454	0.0714179	0.0854902	7.09222e-106
PI	Paternal BMI	Birth PI	yes	yes	both	2	84291	0.033078	0.0260964	0.0400596	1.59899e-20
PI	Maternal BMI	Birth PI	yes	yes	both	3	84291	0.0747343	0.0675411	0.0819275	3.52722e-92	8.64189e-24
PI	Paternal BMI	Birth PI	yes	yes	both	3	84291	0.0176557	0.0105372	0.0247742	1.16606e-06	8.64189e-24
Predicted BMI	Maternal BMI	Predicted 1 year BMI	yes	no	both	1	47524	0.132467	0.122504	0.142431	1.08873e-149
Predicted BMI	Paternal BMI	Predicted 1 year BMI	yes	no	both	1	47524	0.120279	0.110295	0.130263	2.8203e-123
Predicted BMI	Maternal BMI	Predicted 1 year BMI	yes	no	both	2	47524	0.133678	0.12347	0.143887	2.82122e-145
Predicted BMI	Paternal BMI	Predicted 1 year BMI	yes	no	both	2	47524	0.121024	0.110885	0.131163	4.78031e-121
Predicted BMI	Maternal BMI	Predicted 1 year BMI	yes	no	both	3	47524	0.113156	0.102761	0.123551	5.21812e-101	0.0585893
Predicted BMI	Paternal BMI	Predicted 1 year BMI	yes	no	both	3	47524	0.0976241	0.0873134	0.107935	7.0612e-77	0.0585893
Predicted BMI	Maternal BMI	Predicted 2 year BMI	yes	no	both	1	47524	0.128171	0.118157	0.138186	7.22878e-139
Predicted BMI	Paternal BMI	Predicted 2 year BMI	yes	no	both	1	47524	0.121766	0.111738	0.131794	3.34081e-125
Predicted BMI	Maternal BMI	Predicted 2 year BMI	yes	no	both	2	47524	0.131747	0.121486	0.142008	9.38883e-140
Predicted BMI	Paternal BMI	Predicted 2 year BMI	yes	no	both	2	47524	0.124642	0.114458	0.134827	3.84593e-127
Predicted BMI	Maternal BMI	Predicted 2 year BMI	yes	no	both	3	47524	0.110348	0.0999035	0.120792	2.93255e-95	0.301812
Predicted BMI	Paternal BMI	Predicted 2 year BMI	yes	no	both	3	47524	0.101827	0.0914675	0.112187	1.06095e-82	0.301812
Predicted BMI	Maternal BMI	Predicted 3 year BMI	yes	no	both	1	47524	0.146856	0.136638	0.157075	1.40732e-174
Predicted BMI	Paternal BMI	Predicted 3 year BMI	yes	no	both	1	47524	0.142208	0.131978	0.152439	1.91153e-163
Predicted BMI	Maternal BMI	Predicted 3 year BMI	yes	no	both	2	47524	0.149626	0.139155	0.160097	1.30534e-172
Predicted BMI	Paternal BMI	Predicted 3 year BMI	yes	no	both	2	47524	0.144919	0.134529	0.15531	1.5996e-164
Predicted BMI	Maternal BMI	Predicted 3 year BMI	yes	no	both	3	47524	0.124592	0.113949	0.135234	1.64007e-116	0.518908
Predicted BMI	Paternal BMI	Predicted 3 year BMI	yes	no	both	3	47524	0.119168	0.108611	0.129724	1.80644e-108	0.518908
Predicted BMI	Maternal BMI	Predicted 4 year BMI	yes	no	both	1	47524	0.182692	0.172264	0.19312	2.13876e-258
Predicted BMI	Paternal BMI	Predicted 4 year BMI	yes	no	both	1	47524	0.17658	0.166137	0.187024	7.99243e-241
Predicted BMI	Maternal BMI	Predicted 4 year BMI	yes	no	both	2	47524	0.182422	0.171735	0.193109	2.04825e-245
Predicted BMI	Paternal BMI	Predicted 4 year BMI	yes	no	both	2	47524	0.177473	0.166867	0.188078	6.1124e-236
Predicted BMI	Maternal BMI	Predicted 4 year BMI	yes	no	both	3	47524	0.151739	0.140906	0.162571	6.07055e-166	0.512281
Predicted BMI	Paternal BMI	Predicted 4 year BMI	yes	no	both	3	47524	0.14613	0.135385	0.156875	1.54291e-156	0.512281
Predicted BMI	Maternal BMI	Predicted log 5 year BMI	yes	no	both	1	47524	0.0142941	0.0135939	0.0149942	2.22507e-308
Predicted BMI	Paternal BMI	Predicted log 5 year BMI	yes	no	both	1	47524	0.0136867	0.0129851	0.0143883	2.22507e-308
Predicted BMI	Maternal BMI	Predicted log 5 year BMI	yes	no	both	2	47524	0.0140379	0.0133205	0.0147553	2.22507e-308
Predicted BMI	Paternal BMI	Predicted log 5 year BMI	yes	no	both	2	47524	0.0135923	0.0128802	0.0143044	2.4163e-306
Predicted BMI	Maternal BMI	Predicted log 5 year BMI	yes	no	both	3	47524	0.0116913	0.0109661	0.0124165	4.0227e-219	0.371508
Predicted BMI	Paternal BMI	Predicted log 5 year BMI	yes	no	both	3	47524	0.0111793	0.0104599	0.0118986	8.89156e-204	0.371508
Predicted BMI	Maternal BMI	Predicted log 6 year BMI	yes	no	both	1	47524	0.0174709	0.0167052	0.0182366	2.22507e-308
Predicted BMI	Paternal BMI	Predicted log 6 year BMI	yes	no	both	1	47524	0.0165477	0.0157799	0.0173156	2.22507e-308
Predicted BMI	Maternal BMI	Predicted log 6 year BMI	yes	no	both	2	47524	0.016935	0.0161509	0.0177192	2.22507e-308
Predicted BMI	Paternal BMI	Predicted log 6 year BMI	yes	no	both	2	47524	0.0162635	0.0154849	0.0170421	2.22507e-308
Predicted BMI	Maternal BMI	Predicted log 6 year BMI	yes	no	both	3	47524	0.0141336	0.0133427	0.0149245	8.65743e-269	0.208871
Predicted BMI	Paternal BMI	Predicted log 6 year BMI	yes	no	both	3	47524	0.0133484	0.0125639	0.0141328	6.95018e-244	0.208871
Predicted BMI	Maternal BMI	Predicted log 7 year BMI	yes	no	both	1	47524	0.0203564	0.0195288	0.021184	2.22507e-308
Predicted BMI	Paternal BMI	Predicted log 7 year BMI	yes	no	both	1	47524	0.0191123	0.0182818	0.0199429	2.22507e-308
Predicted BMI	Maternal BMI	Predicted log 7 year BMI	yes	no	both	2	47524	0.0196008	0.0187537	0.0204479	2.22507e-308
Predicted BMI	Paternal BMI	Predicted log 7 year BMI	yes	no	both	2	47524	0.0186694	0.0178279	0.0195109	2.22507e-308
Predicted BMI	Maternal BMI	Predicted log 7 year BMI	yes	no	both	3	47524	0.0163924	0.0155397	0.0172452	2.22507e-308	0.102077
Predicted BMI	Paternal BMI	Predicted log 7 year BMI	yes	no	both	3	47524	0.0152909	0.0144451	0.0161368	5.56301e-275	0.102077
Predicted BMI	Maternal BMI	Predicted log 8 year BMI	yes	no	both	1	47524	0.022475	0.0215855	0.0233645	2.22507e-308
Predicted BMI	Paternal BMI	Predicted log 8 year BMI	yes	no	both	1	47524	0.0209764	0.0200833	0.0218694	2.22507e-308
Predicted BMI	Maternal BMI	Predicted log 8 year BMI	yes	no	both	2	47524	0.021629	0.0207185	0.0225394	2.22507e-308
Predicted BMI	Paternal BMI	Predicted log 8 year BMI	yes	no	both	2	47524	0.0204527	0.019548	0.0213574	2.22507e-308
Predicted BMI	Maternal BMI	Predicted log 8 year BMI	yes	no	both	3	47524	0.0181216	0.0172057	0.0190374	2.22507e-308	0.0527839
Predicted BMI	Paternal BMI	Predicted log 8 year BMI	yes	no	both	3	47524	0.0167201	0.0158117	0.0176286	5.8029e-285	0.0527839
Predicted BMI	Maternal BMI	Predicted 1 year BMI	yes	yes	male	1	24379	0.118087	0.105414	0.130759	1.6041e-74
Predicted BMI	Paternal BMI	Predicted 1 year BMI	yes	yes	male	1	24379	0.102307	0.0895867	0.115026	5.47229e-56
Predicted BMI	Maternal BMI	Predicted 1 year BMI	yes	yes	male	2	24379	0.119182	0.106216	0.132147	1.43498e-72
Predicted BMI	Paternal BMI	Predicted 1 year BMI	yes	yes	male	2	24379	0.10269	0.0897706	0.11561	1.01646e-54
Predicted BMI	Maternal BMI	Predicted 1 year BMI	yes	yes	male	3	24379	0.101919	0.088699	0.11514	1.38662e-51	0.0487315
Predicted BMI	Paternal BMI	Predicted 1 year BMI	yes	yes	male	3	24379	0.0812787	0.0681255	0.0944319	9.16576e-34	0.0487315
Predicted BMI	Maternal BMI	Predicted 2 year BMI	yes	yes	male	1	24379	0.11394	0.101258	0.126623	2.11698e-69
Predicted BMI	Paternal BMI	Predicted 2 year BMI	yes	yes	male	1	24379	0.104889	0.0921686	0.117608	9.32706e-59
Predicted BMI	Maternal BMI	Predicted 2 year BMI	yes	yes	male	2	24379	0.116691	0.103717	0.129665	1.49198e-69
Predicted BMI	Paternal BMI	Predicted 2 year BMI	yes	yes	male	2	24379	0.106854	0.0939351	0.119773	4.19202e-59
Predicted BMI	Maternal BMI	Predicted 2 year BMI	yes	yes	male	3	24379	0.0983875	0.0851637	0.111611	3.61517e-48	0.244043
Predicted BMI	Paternal BMI	Predicted 2 year BMI	yes	yes	male	3	24379	0.0861844	0.0730276	0.0993413	9.90331e-38	0.244043
Predicted BMI	Maternal BMI	Predicted 3 year BMI	yes	yes	male	1	24379	0.125269	0.112607	0.13793	9.12001e-84
Predicted BMI	Paternal BMI	Predicted 3 year BMI	yes	yes	male	1	24379	0.120525	0.107832	0.133218	2.62224e-77
Predicted BMI	Maternal BMI	Predicted 3 year BMI	yes	yes	male	2	24379	0.127245	0.114293	0.140197	1.25928e-82
Predicted BMI	Paternal BMI	Predicted 3 year BMI	yes	yes	male	2	24379	0.122312	0.109422	0.135201	3.2911e-77
Predicted BMI	Maternal BMI	Predicted 3 year BMI	yes	yes	male	3	24379	0.105998	0.0928146	0.119182	6.00481e-56	0.568628
Predicted BMI	Paternal BMI	Predicted 3 year BMI	yes	yes	male	3	24379	0.100045	0.0869282	0.113161	1.56793e-50	0.568628
Predicted BMI	Maternal BMI	Predicted 4 year BMI	yes	yes	male	1	24379	0.149704	0.137091	0.162318	1.07021e-119
Predicted BMI	Paternal BMI	Predicted 4 year BMI	yes	yes	male	1	24379	0.146605	0.133963	0.159248	2.35565e-114
Predicted BMI	Maternal BMI	Predicted 4 year BMI	yes	yes	male	2	24379	0.149284	0.136382	0.162185	7.21038e-114
Predicted BMI	Paternal BMI	Predicted 4 year BMI	yes	yes	male	2	24379	0.146976	0.134141	0.15981	1.44445e-111
Predicted BMI	Maternal BMI	Predicted 4 year BMI	yes	yes	male	3	24379	0.123584	0.110483	0.136686	2.55535e-76	0.804834
Predicted BMI	Paternal BMI	Predicted 4 year BMI	yes	yes	male	3	24379	0.12102	0.107986	0.134054	5.32165e-74	0.804834
Predicted BMI	Maternal BMI	Predicted log 5 year BMI	yes	yes	male	1	24379	0.173444	0.160887	0.186001	2.0823e-161
Predicted BMI	Paternal BMI	Predicted log 5 year BMI	yes	yes	male	1	24379	0.169703	0.157115	0.182291	7.35399e-154
Predicted BMI	Maternal BMI	Predicted log 5 year BMI	yes	yes	male	2	24379	0.170336	0.157494	0.183178	5.2765e-149
Predicted BMI	Paternal BMI	Predicted log 5 year BMI	yes	yes	male	2	24379	0.168379	0.155605	0.181153	3.51767e-147
Predicted BMI	Maternal BMI	Predicted log 5 year BMI	yes	yes	male	3	24379	0.140862	0.127852	0.153871	5.88461e-100	0.841502
Predicted BMI	Paternal BMI	Predicted log 5 year BMI	yes	yes	male	3	24379	0.138801	0.125859	0.151742	4.17094e-98	0.841502
Predicted BMI	Maternal BMI	Predicted log 6 year BMI	yes	yes	male	1	24379	0.194084	0.181583	0.206585	2.18235e-203
Predicted BMI	Paternal BMI	Predicted log 6 year BMI	yes	yes	male	1	24379	0.188204	0.175666	0.200741	2.87099e-190
Predicted BMI	Maternal BMI	Predicted log 6 year BMI	yes	yes	male	2	24379	0.188218	0.175437	0.200999	3.42432e-183
Predicted BMI	Paternal BMI	Predicted log 6 year BMI	yes	yes	male	2	24379	0.184938	0.172223	0.197654	9.80684e-179
Predicted BMI	Maternal BMI	Predicted log 6 year BMI	yes	yes	male	3	24379	0.155896	0.142976	0.168816	1.18662e-123	0.718555
Predicted BMI	Paternal BMI	Predicted log 6 year BMI	yes	yes	male	3	24379	0.152207	0.139355	0.16506	3.41442e-119	0.718555
Predicted BMI	Maternal BMI	Predicted log 7 year BMI	yes	yes	male	1	24379	0.210257	0.197803	0.222711	4.22022e-240
Predicted BMI	Paternal BMI	Predicted log 7 year BMI	yes	yes	male	1	24379	0.201292	0.188792	0.213792	1.22746e-218
Predicted BMI	Maternal BMI	Predicted log 7 year BMI	yes	yes	male	2	24379	0.202577	0.189847	0.215307	1.45349e-213
Predicted BMI	Paternal BMI	Predicted log 7 year BMI	yes	yes	male	2	24379	0.196625	0.183953	0.209296	3.69162e-203
Predicted BMI	Maternal BMI	Predicted log 7 year BMI	yes	yes	male	3	24379	0.168329	0.155482	0.181177	1.9596e-145	0.489302
Predicted BMI	Paternal BMI	Predicted log 7 year BMI	yes	yes	male	3	24379	0.161293	0.148514	0.174073	4.20178e-135	0.489302
Predicted BMI	Maternal BMI	Predicted log 8 year BMI	yes	yes	male	1	24379	0.216869	0.204444	0.229295	1.80916e-256
Predicted BMI	Paternal BMI	Predicted log 8 year BMI	yes	yes	male	1	24379	0.204388	0.191907	0.216869	4.95089e-226
Predicted BMI	Maternal BMI	Predicted log 8 year BMI	yes	yes	male	2	24379	0.208823	0.196121	0.221525	8.47352e-228
Predicted BMI	Paternal BMI	Predicted log 8 year BMI	yes	yes	male	2	24379	0.199214	0.186561	0.211866	4.10547e-209
Predicted BMI	Maternal BMI	Predicted log 8 year BMI	yes	yes	male	3	24379	0.174291	0.161476	0.187105	1.46794e-156	0.251213
Predicted BMI	Paternal BMI	Predicted log 8 year BMI	yes	yes	male	3	24379	0.162644	0.149899	0.17539	4.63662e-138	0.251213
Predicted BMI	Maternal BMI	Predicted 1 year BMI	yes	yes	female	1	23145	0.127659	0.114634	0.140684	3.07775e-82
Predicted BMI	Paternal BMI	Predicted 1 year BMI	yes	yes	female	1	23145	0.121372	0.108343	0.134402	1.80042e-74
Predicted BMI	Maternal BMI	Predicted 1 year BMI	yes	yes	female	2	23145	0.12959	0.116221	0.142959	1.73312e-80
Predicted BMI	Paternal BMI	Predicted 1 year BMI	yes	yes	female	2	23145	0.122732	0.109495	0.135969	8.52493e-74
Predicted BMI	Maternal BMI	Predicted 1 year BMI	yes	yes	female	3	23145	0.1086	0.0950014	0.1222	3.20199e-55	0.450697
Predicted BMI	Paternal BMI	Predicted 1 year BMI	yes	yes	female	3	23145	0.100515	0.0870625	0.113967	1.44954e-48	0.450697
Predicted BMI	Maternal BMI	Predicted 2 year BMI	yes	yes	female	1	23145	0.123096	0.110064	0.136128	1.60547e-76
Predicted BMI	Paternal BMI	Predicted 2 year BMI	yes	yes	female	1	23145	0.119959	0.106929	0.132989	8.69596e-73
Predicted BMI	Maternal BMI	Predicted 2 year BMI	yes	yes	female	2	23145	0.127812	0.114438	0.141186	2.77123e-78
Predicted BMI	Paternal BMI	Predicted 2 year BMI	yes	yes	female	2	23145	0.123495	0.110258	0.136733	1.08991e-74
Predicted BMI	Maternal BMI	Predicted 2 year BMI	yes	yes	female	3	23145	0.106577	0.0929753	0.12018	3.16517e-53	0.6493
Predicted BMI	Paternal BMI	Predicted 2 year BMI	yes	yes	female	3	23145	0.101702	0.0882461	0.115157	1.18017e-49	0.6493
Predicted BMI	Maternal BMI	Predicted 3 year BMI	yes	yes	female	1	23145	0.140161	0.127159	0.153163	4.31707e-99
Predicted BMI	Paternal BMI	Predicted 3 year BMI	yes	yes	female	1	23145	0.136248	0.123247	0.14925	9.65065e-94
Predicted BMI	Maternal BMI	Predicted 3 year BMI	yes	yes	female	2	23145	0.143891	0.130545	0.157237	4.07574e-99
Predicted BMI	Paternal BMI	Predicted 3 year BMI	yes	yes	female	2	23145	0.139418	0.126207	0.152629	4.73776e-95
Predicted BMI	Maternal BMI	Predicted 3 year BMI	yes	yes	female	3	23145	0.119906	0.106353	0.13346	2.35889e-67	0.639838
Predicted BMI	Paternal BMI	Predicted 3 year BMI	yes	yes	female	3	23145	0.114907	0.101499	0.128314	2.52954e-63	0.639838
Predicted BMI	Maternal BMI	Predicted 4 year BMI	yes	yes	female	1	23145	0.171858	0.158918	0.184799	2.25136e-149
Predicted BMI	Paternal BMI	Predicted 4 year BMI	yes	yes	female	1	23145	0.164681	0.151732	0.177631	3.96595e-137
Predicted BMI	Maternal BMI	Predicted 4 year BMI	yes	yes	female	2	23145	0.172272	0.158985	0.185559	1.86003e-142
Predicted BMI	Paternal BMI	Predicted 4 year BMI	yes	yes	female	2	23145	0.16589	0.152733	0.179047	7.87304e-135
Predicted BMI	Maternal BMI	Predicted 4 year BMI	yes	yes	female	3	23145	0.143787	0.130331	0.157243	2.1245e-97	0.49232
Predicted BMI	Paternal BMI	Predicted 4 year BMI	yes	yes	female	3	23145	0.136504	0.123193	0.149814	7.38363e-90	0.49232
Predicted BMI	Maternal BMI	Predicted log 5 year BMI	yes	yes	female	1	23145	0.198649	0.185776	0.211521	5.68385e-201
Predicted BMI	Paternal BMI	Predicted log 5 year BMI	yes	yes	female	1	23145	0.188091	0.175197	0.200984	8.39768e-180
Predicted BMI	Maternal BMI	Predicted log 5 year BMI	yes	yes	female	2	23145	0.195263	0.182048	0.208478	2.07315e-184
Predicted BMI	Paternal BMI	Predicted log 5 year BMI	yes	yes	female	2	23145	0.186964	0.173872	0.200055	2.10673e-172
Predicted BMI	Maternal BMI	Predicted log 5 year BMI	yes	yes	female	3	23145	0.163218	0.14987	0.176565	6.05546e-127	0.361482
Predicted BMI	Paternal BMI	Predicted log 5 year BMI	yes	yes	female	3	23145	0.153616	0.140412	0.16682	4.23286e-115	0.361482
Predicted BMI	Maternal BMI	Predicted log 6 year BMI	yes	yes	female	1	23145	0.219348	0.206537	0.232159	6.77999e-247
Predicted BMI	Paternal BMI	Predicted log 6 year BMI	yes	yes	female	1	23145	0.205685	0.19284	0.21853	3.23714e-216
Predicted BMI	Maternal BMI	Predicted log 6 year BMI	yes	yes	female	2	23145	0.212437	0.199295	0.225579	2.73827e-220
Predicted BMI	Paternal BMI	Predicted log 6 year BMI	yes	yes	female	2	23145	0.202219	0.189193	0.215246	2.42655e-203
Predicted BMI	Maternal BMI	Predicted log 6 year BMI	yes	yes	female	3	23145	0.177842	0.164597	0.191087	1.20856e-152	0.252506
Predicted BMI	Paternal BMI	Predicted log 6 year BMI	yes	yes	female	3	23145	0.165895	0.152792	0.178997	5.89091e-136	0.252506
Predicted BMI	Maternal BMI	Predicted log 7 year BMI	yes	yes	female	1	23145	0.233807	0.221042	0.246572	3.12425e-282
Predicted BMI	Paternal BMI	Predicted log 7 year BMI	yes	yes	female	1	23145	0.218412	0.205605	0.23122	6.08394e-245
Predicted BMI	Maternal BMI	Predicted log 7 year BMI	yes	yes	female	2	23145	0.224723	0.211637	0.237808	2.22401e-248
Predicted BMI	Paternal BMI	Predicted log 7 year BMI	yes	yes	female	2	23145	0.213434	0.200459	0.226408	4.46074e-228
Predicted BMI	Maternal BMI	Predicted log 7 year BMI	yes	yes	female	3	23145	0.188239	0.175075	0.201403	7.64776e-173	0.201793
Predicted BMI	Paternal BMI	Predicted log 7 year BMI	yes	yes	female	3	23145	0.174993	0.161971	0.188016	6.98877e-153	0.201793
Predicted BMI	Maternal BMI	Predicted log 8 year BMI	yes	yes	female	1	23145	0.238428	0.225685	0.251171	2.09808e-294
Predicted BMI	Paternal BMI	Predicted log 8 year BMI	yes	yes	female	1	23145	0.22324	0.210453	0.236027	1.30935e-256
Predicted BMI	Maternal BMI	Predicted log 8 year BMI	yes	yes	female	2	23145	0.228957	0.215895	0.24202	1.21875e-258
Predicted BMI	Paternal BMI	Predicted log 8 year BMI	yes	yes	female	2	23145	0.217873	0.20492	0.230825	2.17844e-238
Predicted BMI	Maternal BMI	Predicted log 8 year BMI	yes	yes	female	3	23145	0.191706	0.178575	0.204836	4.23805e-180	0.210109
Predicted BMI	Paternal BMI	Predicted log 8 year BMI	yes	yes	female	3	23145	0.178734	0.165744	0.191723	3.34344e-160	0.210109
Predicted BMI	Maternal BMI	Predicted 1 year BMI	yes	no	male	1	24379	0.127629	0.113933	0.141326	1.6041e-74
Predicted BMI	Paternal BMI	Predicted 1 year BMI	yes	no	male	1	24379	0.110574	0.0968262	0.124322	5.47229e-56
Predicted BMI	Maternal BMI	Predicted 1 year BMI	yes	no	male	2	24379	0.128813	0.1148	0.142826	1.43498e-72
Predicted BMI	Paternal BMI	Predicted 1 year BMI	yes	no	male	2	24379	0.110989	0.097025	0.124953	1.01646e-54
Predicted BMI	Maternal BMI	Predicted 1 year BMI	yes	no	male	3	24379	0.110155	0.0958668	0.124444	1.38662e-51	0.0487315
Predicted BMI	Paternal BMI	Predicted 1 year BMI	yes	no	male	3	24379	0.0878469	0.0736308	0.102063	9.16576e-34	0.0487315
Predicted BMI	Maternal BMI	Predicted 2 year BMI	yes	no	male	1	24379	0.121951	0.108377	0.135526	2.11698e-69
Predicted BMI	Paternal BMI	Predicted 2 year BMI	yes	no	male	1	24379	0.112263	0.098649	0.125878	9.32705e-59
Predicted BMI	Maternal BMI	Predicted 2 year BMI	yes	no	male	2	24379	0.124895	0.111009	0.138782	1.49198e-69
Predicted BMI	Paternal BMI	Predicted 2 year BMI	yes	no	male	2	24379	0.114367	0.10054	0.128194	4.19203e-59
Predicted BMI	Maternal BMI	Predicted 2 year BMI	yes	no	male	3	24379	0.105305	0.0911517	0.119459	3.61517e-48	0.244043
Predicted BMI	Paternal BMI	Predicted 2 year BMI	yes	no	male	3	24379	0.0922442	0.0781623	0.106326	9.90331e-38	0.244043
Predicted BMI	Maternal BMI	Predicted 3 year BMI	yes	no	male	1	24379	0.135648	0.121937	0.149358	9.1201e-84
Predicted BMI	Paternal BMI	Predicted 3 year BMI	yes	no	male	1	24379	0.130511	0.116766	0.144255	2.62223e-77
Predicted BMI	Maternal BMI	Predicted 3 year BMI	yes	no	male	2	24379	0.137788	0.123763	0.151813	1.25928e-82
Predicted BMI	Paternal BMI	Predicted 3 year BMI	yes	no	male	2	24379	0.132446	0.118488	0.146403	3.29108e-77
Predicted BMI	Maternal BMI	Predicted 3 year BMI	yes	no	male	3	24379	0.114781	0.100505	0.129057	6.00481e-56	0.568628
Predicted BMI	Paternal BMI	Predicted 3 year BMI	yes	no	male	3	24379	0.108334	0.0941305	0.122537	1.56794e-50	0.568628
Predicted BMI	Maternal BMI	Predicted 4 year BMI	yes	no	male	1	24379	0.164337	0.15049	0.178184	1.07021e-119
Predicted BMI	Paternal BMI	Predicted 4 year BMI	yes	no	male	1	24379	0.160935	0.147057	0.174814	2.35564e-114
Predicted BMI	Maternal BMI	Predicted 4 year BMI	yes	no	male	2	24379	0.163876	0.149713	0.178038	7.21045e-114
Predicted BMI	Paternal BMI	Predicted 4 year BMI	yes	no	male	2	24379	0.161342	0.147252	0.175431	1.44446e-111
Predicted BMI	Maternal BMI	Predicted 4 year BMI	yes	no	male	3	24379	0.135664	0.121282	0.150046	2.55536e-76	0.804834
Predicted BMI	Paternal BMI	Predicted 4 year BMI	yes	no	male	3	24379	0.132849	0.118541	0.147157	5.32164e-74	0.804834
Predicted BMI	Maternal BMI	Predicted log 5 year BMI	yes	no	male	1	24379	0.0126662	0.0117492	0.0135832	2.08227e-161
Predicted BMI	Paternal BMI	Predicted log 5 year BMI	yes	no	male	1	24379	0.012393	0.0114737	0.0133123	7.35398e-154
Predicted BMI	Maternal BMI	Predicted log 5 year BMI	yes	no	male	2	24379	0.0124392	0.0115014	0.013377	5.2767e-149
Predicted BMI	Paternal BMI	Predicted log 5 year BMI	yes	no	male	2	24379	0.0122963	0.0113635	0.0132292	3.51767e-147
Predicted BMI	Maternal BMI	Predicted log 5 year BMI	yes	no	male	3	24379	0.0102868	0.00933677	0.0112368	5.88453e-100	0.841502
Predicted BMI	Paternal BMI	Predicted log 5 year BMI	yes	no	male	3	24379	0.0101363	0.00919122	0.0110814	4.17081e-98	0.841502
Predicted BMI	Maternal BMI	Predicted log 6 year BMI	yes	no	male	1	24379	0.0154234	0.0144299	0.0164168	2.18231e-203
Predicted BMI	Paternal BMI	Predicted log 6 year BMI	yes	no	male	1	24379	0.0149561	0.0139597	0.0159524	2.87095e-190
Predicted BMI	Maternal BMI	Predicted log 6 year BMI	yes	no	male	2	24379	0.0149572	0.0139415	0.0159729	3.42439e-183
Predicted BMI	Paternal BMI	Predicted log 6 year BMI	yes	no	male	2	24379	0.0146966	0.0136861	0.0157071	9.80663e-179
Predicted BMI	Maternal BMI	Predicted log 6 year BMI	yes	no	male	3	24379	0.0123886	0.0113619	0.0134154	1.18663e-123	0.718555
Predicted BMI	Paternal BMI	Predicted log 6 year BMI	yes	no	male	3	24379	0.0120955	0.0110742	0.0131169	3.4144e-119	0.718555
Predicted BMI	Maternal BMI	Predicted log 7 year BMI	yes	no	male	1	24379	0.0180414	0.0169727	0.0191101	4.22022e-240
Predicted BMI	Paternal BMI	Predicted log 7 year BMI	yes	no	male	1	24379	0.0172721	0.0161995	0.0183447	1.22746e-218
Predicted BMI	Maternal BMI	Predicted log 7 year BMI	yes	no	male	2	24379	0.0173824	0.0162901	0.0184748	1.45347e-213
Predicted BMI	Paternal BMI	Predicted log 7 year BMI	yes	no	male	2	24379	0.0168717	0.0157844	0.017959	3.69162e-203
Predicted BMI	Maternal BMI	Predicted log 7 year BMI	yes	no	male	3	24379	0.0144438	0.0133413	0.0155462	1.95964e-145	0.489302
Predicted BMI	Paternal BMI	Predicted log 7 year BMI	yes	no	male	3	24379	0.01384	0.0127434	0.0149366	4.20191e-135	0.489302
Predicted BMI	Maternal BMI	Predicted log 8 year BMI	yes	no	male	1	24379	0.0201342	0.0189806	0.0212878	1.80937e-256
Predicted BMI	Paternal BMI	Predicted log 8 year BMI	yes	no	male	1	24379	0.0189755	0.0178167	0.0201342	4.95073e-226
Predicted BMI	Maternal BMI	Predicted log 8 year BMI	yes	no	male	2	24379	0.0193872	0.018208	0.0205665	8.47446e-228
Predicted BMI	Paternal BMI	Predicted log 8 year BMI	yes	no	male	2	24379	0.0184951	0.0173204	0.0196698	4.10545e-209
Predicted BMI	Maternal BMI	Predicted log 8 year BMI	yes	no	male	3	24379	0.0161812	0.0149915	0.0173709	1.46795e-156	0.251213
Predicted BMI	Paternal BMI	Predicted log 8 year BMI	yes	no	male	3	24379	0.0151	0.0139167	0.0162833	4.63665e-138	0.251213
Predicted BMI	Maternal BMI	Predicted 1 year BMI	yes	no	female	1	23145	0.137877	0.123809	0.151944	3.07775e-82
Predicted BMI	Paternal BMI	Predicted 1 year BMI	yes	no	female	1	23145	0.131087	0.117014	0.145159	1.80042e-74
Predicted BMI	Maternal BMI	Predicted 1 year BMI	yes	no	female	2	23145	0.139962	0.125523	0.154401	1.73312e-80
Predicted BMI	Paternal BMI	Predicted 1 year BMI	yes	no	female	2	23145	0.132555	0.118258	0.146852	8.52493e-74
Predicted BMI	Maternal BMI	Predicted 1 year BMI	yes	no	female	3	23145	0.117293	0.102605	0.13198	3.20199e-55	0.450697
Predicted BMI	Paternal BMI	Predicted 1 year BMI	yes	no	female	3	23145	0.10856	0.0940307	0.123089	1.44954e-48	0.450697
Predicted BMI	Maternal BMI	Predicted 2 year BMI	yes	no	female	1	23145	0.13556	0.121209	0.149912	1.60547e-76
Predicted BMI	Paternal BMI	Predicted 2 year BMI	yes	no	female	1	23145	0.132105	0.117756	0.146454	8.69595e-73
Predicted BMI	Maternal BMI	Predicted 2 year BMI	yes	no	female	2	23145	0.140753	0.126025	0.155481	2.77124e-78
Predicted BMI	Paternal BMI	Predicted 2 year BMI	yes	no	female	2	23145	0.135999	0.121421	0.150577	1.0899e-74
Predicted BMI	Maternal BMI	Predicted 2 year BMI	yes	no	female	3	23145	0.117369	0.102389	0.132348	3.16516e-53	0.6493
Predicted BMI	Paternal BMI	Predicted 2 year BMI	yes	no	female	3	23145	0.111999	0.0971813	0.126817	1.18017e-49	0.6493
Predicted BMI	Maternal BMI	Predicted 3 year BMI	yes	no	female	1	23145	0.159585	0.144781	0.174389	4.31706e-99
Predicted BMI	Paternal BMI	Predicted 3 year BMI	yes	no	female	1	23145	0.15513	0.140326	0.169934	9.65063e-94
Predicted BMI	Maternal BMI	Predicted 3 year BMI	yes	no	female	2	23145	0.163832	0.148636	0.179028	4.07575e-99
Predicted BMI	Paternal BMI	Predicted 3 year BMI	yes	no	female	2	23145	0.158739	0.143698	0.17378	4.73775e-95
Predicted BMI	Maternal BMI	Predicted 3 year BMI	yes	no	female	3	23145	0.136523	0.121091	0.151955	2.35889e-67	0.639838
Predicted BMI	Paternal BMI	Predicted 3 year BMI	yes	no	female	3	23145	0.130831	0.115565	0.146097	2.52955e-63	0.639838
Predicted BMI	Maternal BMI	Predicted 4 year BMI	yes	no	female	1	23145	0.202773	0.187504	0.218041	2.25137e-149
Predicted BMI	Paternal BMI	Predicted 4 year BMI	yes	no	female	1	23145	0.194305	0.179026	0.209584	3.96593e-137
Predicted BMI	Maternal BMI	Predicted 4 year BMI	yes	no	female	2	23145	0.203261	0.187583	0.218938	1.86003e-142
Predicted BMI	Paternal BMI	Predicted 4 year BMI	yes	no	female	2	23145	0.19573	0.180207	0.211254	7.87296e-135
Predicted BMI	Maternal BMI	Predicted 4 year BMI	yes	no	female	3	23145	0.169652	0.153775	0.185528	2.12449e-97	0.49232
Predicted BMI	Paternal BMI	Predicted 4 year BMI	yes	no	female	3	23145	0.161058	0.145353	0.176763	7.38363e-90	0.49232
Predicted BMI	Maternal BMI	Predicted log 5 year BMI	yes	no	female	1	23145	0.0160328	0.0149939	0.0170717	5.68383e-201
Predicted BMI	Paternal BMI	Predicted log 5 year BMI	yes	no	female	1	23145	0.0151807	0.01414	0.0162213	8.39751e-180
Predicted BMI	Maternal BMI	Predicted log 5 year BMI	yes	no	female	2	23145	0.0157596	0.014693	0.0168261	2.07314e-184
Predicted BMI	Paternal BMI	Predicted log 5 year BMI	yes	no	female	2	23145	0.0150897	0.0140331	0.0161464	2.10674e-172
Predicted BMI	Maternal BMI	Predicted log 5 year BMI	yes	no	female	3	23145	0.0131732	0.0120959	0.0142505	6.05546e-127	0.361482
Predicted BMI	Paternal BMI	Predicted log 5 year BMI	yes	no	female	3	23145	0.0123983	0.0113326	0.0134639	4.23286e-115	0.361482
Predicted BMI	Maternal BMI	Predicted log 6 year BMI	yes	no	female	1	23145	0.0196303	0.0184838	0.0207768	6.78001e-247
Predicted BMI	Paternal BMI	Predicted log 6 year BMI	yes	no	female	1	23145	0.0184076	0.017258	0.0195571	3.23715e-216
Predicted BMI	Maternal BMI	Predicted log 6 year BMI	yes	no	female	2	23145	0.0190118	0.0178356	0.020188	2.73825e-220
Predicted BMI	Paternal BMI	Predicted log 6 year BMI	yes	no	female	2	23145	0.0180974	0.0169316	0.0192632	2.42655e-203
Predicted BMI	Maternal BMI	Predicted log 6 year BMI	yes	no	female	3	23145	0.0159158	0.0147304	0.0171011	1.20855e-152	0.252506
Predicted BMI	Paternal BMI	Predicted log 6 year BMI	yes	no	female	3	23145	0.0148466	0.013674	0.0160191	5.8908e-136	0.252506
Predicted BMI	Maternal BMI	Predicted log 7 year BMI	yes	no	female	1	23145	0.0227884	0.0215443	0.0240326	3.12426e-282
Predicted BMI	Paternal BMI	Predicted log 7 year BMI	yes	no	female	1	23145	0.0212879	0.0200396	0.0225363	6.08386e-245
Predicted BMI	Maternal BMI	Predicted log 7 year BMI	yes	no	female	2	23145	0.021903	0.0206276	0.0231784	2.22399e-248
Predicted BMI	Paternal BMI	Predicted log 7 year BMI	yes	no	female	2	23145	0.0208027	0.0195381	0.0220673	4.46074e-228
Predicted BMI	Maternal BMI	Predicted log 7 year BMI	yes	no	female	3	23145	0.0183471	0.017064	0.0196301	7.64779e-173	0.201793
Predicted BMI	Paternal BMI	Predicted log 7 year BMI	yes	no	female	3	23145	0.017056	0.0157868	0.0183253	6.98872e-153	0.201793
Predicted BMI	Maternal BMI	Predicted log 8 year BMI	yes	no	female	1	23145	0.0249411	0.0236081	0.0262742	2.0981e-294
Predicted BMI	Paternal BMI	Predicted log 8 year BMI	yes	no	female	1	23145	0.0233524	0.0220148	0.02469	1.30934e-256
Predicted BMI	Maternal BMI	Predicted log 8 year BMI	yes	no	female	2	23145	0.0239504	0.022584	0.0253169	1.21874e-258
Predicted BMI	Paternal BMI	Predicted log 8 year BMI	yes	no	female	2	23145	0.0227909	0.021436	0.0241458	2.17842e-238
Predicted BMI	Maternal BMI	Predicted log 8 year BMI	yes	no	female	3	23145	0.0200537	0.0186801	0.0214272	4.23789e-180	0.210109
Predicted BMI	Paternal BMI	Predicted log 8 year BMI	yes	no	female	3	23145	0.0186967	0.017338	0.0200555	3.34344e-160	0.210109
Predicted BMI	Maternal BMI	Predicted 1 year BMI	yes	sex	both	1	47524	0.124091	0.110997	0.137184	5.05968e-77		0.471226012334839
Predicted BMI	Paternal BMI	Predicted 1 year BMI	yes	sex	both	1	47524	0.106769	0.0937334	0.119804	5.36251e-58		0.0485081541213459
Predicted BMI	Maternal BMI	Predicted 1 year BMI	yes	sex	both	2	47524	0.125012	0.111761	0.138263	2.45561e-76		0.438051660961234
Predicted BMI	Paternal BMI	Predicted 1 year BMI	yes	sex	both	2	47524	0.10736	0.0942227	0.120498	9.73948e-58		0.0452912862158937
Predicted BMI	Maternal BMI	Predicted 1 year BMI	yes	sex	both	3	47524	0.106925	0.0933844	0.120465	4.92409e-54	0.044229	0.686679451437406
Predicted BMI	Paternal BMI	Predicted 1 year BMI	yes	sex	both	3	47524	0.085298	0.0718884	0.0987077	1.12393e-35	0.044229	0.0626170877313214
Predicted BMI	Maternal BMI	Predicted 2 year BMI	yes	sex	both	1	47524	0.119836	0.106715	0.132958	1.16717e-71		0.523047014757112
Predicted BMI	Paternal BMI	Predicted 2 year BMI	yes	sex	both	1	47524	0.110266	0.097211	0.123321	1.48423e-61		0.161618997474858
Predicted BMI	Maternal BMI	Predicted 2 year BMI	yes	sex	both	2	47524	0.122939	0.109659	0.136219	1.41534e-73		0.477947086754883
Predicted BMI	Paternal BMI	Predicted 2 year BMI	yes	sex	both	2	47524	0.112797	0.0996374	0.125956	2.41898e-63		0.147565446632279
Predicted BMI	Maternal BMI	Predicted 2 year BMI	yes	sex	both	3	47524	0.10348	0.0899138	0.117046	1.54773e-50	0.263706	0.636321841810528
Predicted BMI	Paternal BMI	Predicted 2 year BMI	yes	sex	both	3	47524	0.0914427	0.0780075	0.104878	1.35234e-40	0.263706	0.19077107841943
Predicted BMI	Maternal BMI	Predicted 3 year BMI	yes	sex	both	1	47524	0.132257	0.119104	0.14541	1.83023e-86		0.22038495054809
Predicted BMI	Paternal BMI	Predicted 3 year BMI	yes	sex	both	1	47524	0.126818	0.113733	0.139903	1.83873e-80		0.138737686738109
Predicted BMI	Maternal BMI	Predicted 3 year BMI	yes	sex	both	2	47524	0.134544	0.121231	0.147857	2.52966e-87		0.19512810694135
Predicted BMI	Paternal BMI	Predicted 3 year BMI	yes	sex	both	2	47524	0.129088	0.115899	0.142277	5.08392e-82		0.12352525329038
Predicted BMI	Maternal BMI	Predicted 3 year BMI	yes	sex	both	3	47524	0.111942	0.0983598	0.125524	1.06755e-58	0.585699	0.283593408461324
Predicted BMI	Paternal BMI	Predicted 3 year BMI	yes	sex	both	3	47524	0.106064	0.0926131	0.119516	7.01465e-54	0.585699	0.207053691426471
Predicted BMI	Maternal BMI	Predicted 4 year BMI	yes	sex	both	1	47524	0.158017	0.144917	0.171118	1.47407e-123		0.0466075917465391
Predicted BMI	Paternal BMI	Predicted 4 year BMI	yes	sex	both	1	47524	0.153366	0.140329	0.166403	1.24627e-117		0.0668851979139366
Predicted BMI	Maternal BMI	Predicted 4 year BMI	yes	sex	both	2	47524	0.15753	0.144269	0.170791	6.44835e-120		0.0406021258808349
Predicted BMI	Paternal BMI	Predicted 4 year BMI	yes	sex	both	2	47524	0.153889	0.140751	0.167027	1.2255e-116		0.0576134965228943
Predicted BMI	Maternal BMI	Predicted 4 year BMI	yes	sex	both	3	47524	0.130419	0.116923	0.143916	5.30006e-80	0.760931	0.073067097814311
Predicted BMI	Paternal BMI	Predicted 4 year BMI	yes	sex	both	3	47524	0.127159	0.113793	0.140525	1.34186e-77	0.760931	0.147465781350092
Predicted BMI	Maternal BMI	Predicted log 5 year BMI	yes	sex	both	1	47524	0.183333	0.170265	0.196401	1.87172e-166		0.0203698768523775
Predicted BMI	Paternal BMI	Predicted log 5 year BMI	yes	sex	both	1	47524	0.176892	0.16388	0.189903	1.94225e-156		0.0454053222118657
Predicted BMI	Maternal BMI	Predicted log 5 year BMI	yes	sex	both	2	47524	0.179733	0.166509	0.192957	2.3839e-156		0.0184708024231919
Predicted BMI	Paternal BMI	Predicted log 5 year BMI	yes	sex	both	2	47524	0.175335	0.16223	0.18844	1.43377e-151		0.0387016417954858
Predicted BMI	Maternal BMI	Predicted log 5 year BMI	yes	sex	both	3	47524	0.148817	0.13539	0.162243	1.21321e-104	0.712107	0.0357143218892579
Predicted BMI	Paternal BMI	Predicted log 5 year BMI	yes	sex	both	3	47524	0.144883	0.131586	0.15818	3.42804e-101	0.712107	0.122424586181746
Predicted BMI	Maternal BMI	Predicted log 6 year BMI	yes	sex	both	1	47524	0.205727	0.192658	0.218797	5.26258e-209		0.0178023160468108
Predicted BMI	Paternal BMI	Predicted log 6 year BMI	yes	sex	both	1	47524	0.196293	0.18327	0.209315	7.89858e-192		0.0433096689148931
Predicted BMI	Maternal BMI	Predicted log 6 year BMI	yes	sex	both	2	47524	0.199054	0.185835	0.212273	1.91655e-191		0.0168832266570001
Predicted BMI	Paternal BMI	Predicted log 6 year BMI	yes	sex	both	2	47524	0.192516	0.17941	0.205621	2.6914e-182		0.0370398458783278
Predicted BMI	Maternal BMI	Predicted log 6 year BMI	yes	sex	both	3	47524	0.165155	0.151761	0.178549	4.84339e-129	0.546179	0.0313341281101821
Predicted BMI	Paternal BMI	Predicted log 6 year BMI	yes	sex	both	3	47524	0.158737	0.145473	0.172001	1.158e-121	0.546179	0.120686843067541
Predicted BMI	Maternal BMI	Predicted log 7 year BMI	yes	sex	both	1	47524	0.223812	0.210721	0.236902	3.40572e-246		0.0283010148439553
Predicted BMI	Paternal BMI	Predicted log 7 year BMI	yes	sex	both	1	47524	0.210641	0.197588	0.223693	1.42945e-219		0.0420310853098412
Predicted BMI	Maternal BMI	Predicted log 7 year BMI	yes	sex	both	2	47524	0.215161	0.201927	0.228395	7.75529e-223		0.0277355923386772
Predicted BMI	Paternal BMI	Predicted log 7 year BMI	yes	sex	both	2	47524	0.205311	0.192185	0.218437	2.10507e-206		0.0360607549019295
Predicted BMI	Maternal BMI	Predicted log 7 year BMI	yes	sex	both	3	47524	0.179144	0.165757	0.192531	1.27603e-151	0.32445	0.0489971045142125
Predicted BMI	Paternal BMI	Predicted log 7 year BMI	yes	sex	both	3	47524	0.16867	0.155413	0.181928	3.02219e-137	0.32445	0.10830434894438
Predicted BMI	Maternal BMI	Predicted log 8 year BMI	yes	sex	both	1	47524	0.232764	0.219579	0.24595	2.55012e-262		0.0510056619583847
Predicted BMI	Paternal BMI	Predicted log 8 year BMI	yes	sex	both	1	47524	0.215816	0.202663	0.228969	6.29172e-227		0.0288351348511208
Predicted BMI	Maternal BMI	Predicted log 8 year BMI	yes	sex	both	2	47524	0.223713	0.210384	0.237042	2.45069e-237		0.050722806011425
Predicted BMI	Paternal BMI	Predicted log 8 year BMI	yes	sex	both	2	47524	0.20994	0.196715	0.223166	1.59553e-212		0.024590228746531
Predicted BMI	Maternal BMI	Predicted log 8 year BMI	yes	sex	both	3	47524	0.187103	0.173627	0.200579	4.6037e-163	0.148828	0.093970870690623
Predicted BMI	Paternal BMI	Predicted log 8 year BMI	yes	sex	both	3	47524	0.171656	0.15831	0.185001	3.04088e-140	0.148828	0.0682490783033485
Predicted BMI	Maternal BMI	Predicted 1 year BMI	yes	no	both	1	47524	0.128909	0.115292	0.142525	7.35308e-77		0.452357292735507
Predicted BMI	Paternal BMI	Predicted 1 year BMI	yes	no	both	1	47524	0.110914	0.0973584	0.12447	7.08568e-58		0.0453884154178434
Predicted BMI	Maternal BMI	Predicted 1 year BMI	yes	no	both	2	47524	0.129867	0.116087	0.143648	3.54585e-76		0.419953130318893
Predicted BMI	Paternal BMI	Predicted 1 year BMI	yes	no	both	2	47524	0.11153	0.0978678	0.125193	1.28164e-57		0.0423460026548326
Predicted BMI	Maternal BMI	Predicted 1 year BMI	yes	no	both	3	47524	0.111079	0.0969978	0.125161	6.34533e-54	0.044475	0.668230862201414
Predicted BMI	Paternal BMI	Predicted 1 year BMI	yes	no	both	3	47524	0.0886144	0.074669	0.10256	1.32005e-35	0.044475	0.0596305328281278
Predicted BMI	Maternal BMI	Predicted 2 year BMI	yes	no	both	1	47524	0.123042	0.109351	0.136733	1.89574e-69		0.281573646691701
Predicted BMI	Paternal BMI	Predicted 2 year BMI	yes	no	both	1	47524	0.113243	0.0996215	0.126865	1.08192e-59		0.0700483244351767
Predicted BMI	Maternal BMI	Predicted 2 year BMI	yes	no	both	2	47524	0.12629	0.112433	0.140146	2.26146e-71		0.251030080741292
Predicted BMI	Paternal BMI	Predicted 2 year BMI	yes	no	both	2	47524	0.115897	0.102167	0.129627	1.76097e-61		0.0628712496926751
Predicted BMI	Maternal BMI	Predicted 2 year BMI	yes	no	both	3	47524	0.106322	0.0921668	0.120477	4.6456e-49	0.273108	0.408909004970359
Predicted BMI	Paternal BMI	Predicted 2 year BMI	yes	no	both	3	47524	0.0940064	0.0799882	0.108025	1.84684e-39	0.273108	0.103511189934839
Predicted BMI	Maternal BMI	Predicted 3 year BMI	yes	no	both	1	47524	0.136874	0.122886	0.150862	5.58239e-82		0.0405897802573437
Predicted BMI	Paternal BMI	Predicted 3 year BMI	yes	no	both	1	47524	0.131276	0.11736	0.145192	2.49047e-76		0.0231672549153005
Predicted BMI	Maternal BMI	Predicted 3 year BMI	yes	no	both	2	47524	0.139321	0.125163	0.15348	6.9371e-83		0.0341988122844168
Predicted BMI	Paternal BMI	Predicted 3 year BMI	yes	no	both	2	47524	0.133709	0.119682	0.147736	6.72605e-78		0.0198062626274776
Predicted BMI	Maternal BMI	Predicted 3 year BMI	yes	no	both	3	47524	0.115962	0.101518	0.130406	8.6741e-56	0.600415	0.0834219438520428
Predicted BMI	Paternal BMI	Predicted 3 year BMI	yes	no	both	3	47524	0.109955	0.0956501	0.12426	2.73235e-51	0.600415	0.0601250394914821
Predicted BMI	Maternal BMI	Predicted 4 year BMI	yes	no	both	1	47524	0.165904	0.151617	0.180191	1.14749e-114		0.000759183816475854
Predicted BMI	Paternal BMI	Predicted 4 year BMI	yes	no	both	1	47524	0.161002	0.146784	0.17522	3.84895e-109		0.00156132119228351
Predicted BMI	Maternal BMI	Predicted 4 year BMI	yes	no	both	2	47524	0.165379	0.150918	0.179841	2.86332e-111		0.000615811572066541
Predicted BMI	Paternal BMI	Predicted 4 year BMI	yes	no	both	2	47524	0.161583	0.147254	0.175911	2.94046e-108		0.00124249591129862
Predicted BMI	Maternal BMI	Predicted 4 year BMI	yes	no	both	3	47524	0.137002	0.122284	0.151719	2.25638e-74	0.775789	0.00377091928819037
Predicted BMI	Paternal BMI	Predicted 4 year BMI	yes	no	both	3	47524	0.133674	0.119098	0.14825	3.036e-72	0.775789	0.0126313593008311
Predicted BMI	Maternal BMI	Predicted log 5 year BMI	yes	no	both	1	47524	0.0127965	0.0118361	0.0137569	2.49293e-150		8.19318670274505e-06
Predicted BMI	Paternal BMI	Predicted log 5 year BMI	yes	no	both	1	47524	0.0123383	0.0113819	0.0132946	4.46159e-141		4.85050305512703e-05
Predicted BMI	Maternal BMI	Predicted log 5 year BMI	yes	no	both	2	47524	0.0125313	0.0115594	0.0135033	6.76666e-141		6.92644376673576e-06
Predicted BMI	Paternal BMI	Predicted log 5 year BMI	yes	no	both	2	47524	0.0122234	0.0112601	0.0131866	1.51655e-136		3.62803241889534e-05
Predicted BMI	Maternal BMI	Predicted log 5 year BMI	yes	no	both	3	47524	0.0103852	0.00939843	0.0113719	1.52091e-94	0.73158	0.000132720890691996
Predicted BMI	Paternal BMI	Predicted log 5 year BMI	yes	no	both	3	47524	0.0101164	0.00913922	0.0110936	1.55681e-91	0.73158	0.00153242461882478
Predicted BMI	Maternal BMI	Predicted log 6 year BMI	yes	no	both	1	47524	0.0155782	0.0145267	0.0166298	2.30476e-185		2.74974161216849e-07
Predicted BMI	Paternal BMI	Predicted log 6 year BMI	yes	no	both	1	47524	0.014847	0.0137991	0.0158949	1.00348e-169		3.02766594596088e-06
Predicted BMI	Maternal BMI	Predicted log 6 year BMI	yes	no	both	2	47524	0.0150398	0.0139762	0.0161035	4.61541e-169		2.47933401757499e-07
Predicted BMI	Paternal BMI	Predicted log 6 year BMI	yes	no	both	2	47524	0.0145414	0.0134869	0.015596	7.30243e-161		2.17047614934527e-06
Predicted BMI	Maternal BMI	Predicted log 6 year BMI	yes	no	both	3	47524	0.012492	0.0114145	0.0135696	2.70916e-114	0.575315	1.13644745343583e-05
Predicted BMI	Paternal BMI	Predicted log 6 year BMI	yes	no	both	3	47524	0.0120127	0.0109456	0.0130798	7.06641e-108	0.575315	0.000273186343576806
Predicted BMI	Maternal BMI	Predicted log 7 year BMI	yes	no	both	1	47524	0.0182091	0.0170721	0.0193461	2.82497e-216		7.04096575791579e-08
Predicted BMI	Paternal BMI	Predicted log 7 year BMI	yes	no	both	1	47524	0.0171141	0.0159803	0.018248	2.41593e-192		4.05467782528953e-07
Predicted BMI	Maternal BMI	Predicted log 7 year BMI	yes	no	both	2	47524	0.0174562	0.0163067	0.0186056	1.09713e-194		6.70501105949546e-08
Predicted BMI	Paternal BMI	Predicted log 7 year BMI	yes	no	both	2	47524	0.0166491	0.0155089	0.0177894	3.89956e-180		2.81125925363723e-07
Predicted BMI	Maternal BMI	Predicted log 7 year BMI	yes	no	both	3	47524	0.0145511	0.0133885	0.0157138	6.9581e-133	0.359851	5.12900118751955e-06
Predicted BMI	Paternal BMI	Predicted log 7 year BMI	yes	no	both	3	47524	0.0137059	0.0125545	0.0148573	2.11641e-120	0.359851	6.38814798219659e-05
Predicted BMI	Maternal BMI	Predicted log 8 year BMI	yes	no	both	1	47524	0.0202912	0.0190677	0.0215146	8.50474e-232		3.60689990239144e-07
Predicted BMI	Paternal BMI	Predicted log 8 year BMI	yes	no	both	1	47524	0.0187912	0.0175707	0.0200117	4.77184e-200		2.74455388171752e-07
Predicted BMI	Maternal BMI	Predicted log 8 year BMI	yes	no	both	2	47524	0.0194503	0.0182135	0.020687	1.23726e-208		3.55201726379141e-07
Predicted BMI	Paternal BMI	Predicted log 8 year BMI	yes	no	both	2	47524	0.0182442	0.0170169	0.0194714	1.20513e-186		1.89589242719329e-07
Predicted BMI	Maternal BMI	Predicted log 8 year BMI	yes	no	both	3	47524	0.0162854	0.0150352	0.0175357	8.97942e-144	0.177457	2.411908294562e-05
Predicted BMI	Paternal BMI	Predicted log 8 year BMI	yes	no	both	3	47524	0.0149467	0.0137086	0.0161848	8.92006e-124	0.177457	3.30833801325502e-05
Predicted BMI	Maternal BMI	Predicted 1 year BMI	no	yes	both	1	47524	0.0288712	0.0266996	0.0310428	1.08872e-149
Predicted BMI	Paternal BMI	Predicted 1 year BMI	no	yes	both	1	47524	0.0331821	0.0304278	0.0359363	2.82035e-123
Predicted BMI	Maternal BMI	Predicted 1 year BMI	no	yes	both	2	47524	0.0291352	0.0269103	0.0313602	2.82124e-145
Predicted BMI	Paternal BMI	Predicted 1 year BMI	no	yes	both	2	47524	0.0333875	0.0305904	0.0361846	4.78028e-121
Predicted BMI	Maternal BMI	Predicted 1 year BMI	no	yes	both	3	47524	0.0246624	0.0223968	0.0269279	5.21808e-101	0.264776
Predicted BMI	Paternal BMI	Predicted 1 year BMI	no	yes	both	3	47524	0.0269321	0.0240876	0.0297766	7.06116e-77	0.264776
Predicted BMI	Maternal BMI	Predicted 2 year BMI	no	yes	both	1	47524	0.028097	0.0259017	0.0302924	7.22873e-139
Predicted BMI	Paternal BMI	Predicted 2 year BMI	no	yes	both	1	47524	0.0337873	0.0310048	0.0365698	3.34075e-125
Predicted BMI	Maternal BMI	Predicted 2 year BMI	no	yes	both	2	47524	0.0288809	0.0266316	0.0311302	9.3888e-140
Predicted BMI	Paternal BMI	Predicted 2 year BMI	no	yes	both	2	47524	0.0345854	0.0317593	0.0374115	3.84591e-127
Predicted BMI	Maternal BMI	Predicted 2 year BMI	no	yes	both	3	47524	0.0241899	0.0219003	0.0264795	2.93258e-95	0.0481311
Predicted BMI	Paternal BMI	Predicted 2 year BMI	no	yes	both	3	47524	0.0282548	0.0253801	0.0311294	1.06096e-82	0.0481311
Predicted BMI	Maternal BMI	Predicted 3 year BMI	no	yes	both	1	47524	0.0316569	0.0294542	0.0338596	1.40732e-174
Predicted BMI	Paternal BMI	Predicted 3 year BMI	no	yes	both	1	47524	0.0388023	0.0360108	0.0415937	1.91154e-163
Predicted BMI	Maternal BMI	Predicted 3 year BMI	no	yes	both	2	47524	0.0322539	0.0299968	0.0345111	1.30533e-172
Predicted BMI	Paternal BMI	Predicted 3 year BMI	no	yes	both	2	47524	0.039542	0.0367068	0.0423772	1.59964e-164
Predicted BMI	Maternal BMI	Predicted 3 year BMI	no	yes	both	3	47524	0.0268574	0.0245633	0.0291516	1.64005e-116	0.00604622
Predicted BMI	Paternal BMI	Predicted 3 year BMI	no	yes	both	3	47524	0.0325156	0.0296351	0.035396	1.80643e-108	0.00604622
Predicted BMI	Maternal BMI	Predicted 4 year BMI	no	yes	both	1	47524	0.0385154	0.0363169	0.0407138	2.13865e-258
Predicted BMI	Paternal BMI	Predicted 4 year BMI	no	yes	both	1	47524	0.0471208	0.0443339	0.0499077	7.99228e-241
Predicted BMI	Maternal BMI	Predicted 4 year BMI	no	yes	both	2	47524	0.0384584	0.0362054	0.0407114	2.04817e-245
Predicted BMI	Paternal BMI	Predicted 4 year BMI	no	yes	both	2	47524	0.0473589	0.0445288	0.050189	6.11235e-236
Predicted BMI	Maternal BMI	Predicted 4 year BMI	no	yes	both	3	47524	0.0319897	0.0297059	0.0342734	6.07056e-166	0.000639009
Predicted BMI	Paternal BMI	Predicted 4 year BMI	no	yes	both	3	47524	0.0389951	0.0361278	0.0418624	1.54302e-156	0.000639009
Predicted BMI	Maternal BMI	Predicted log 5 year BMI	no	yes	both	1	47524	0.0446812	0.0424926	0.0468698	2.22507e-308
Predicted BMI	Paternal BMI	Predicted log 5 year BMI	no	yes	both	1	47524	0.0541531	0.0513771	0.0569291	2.22507e-308
Predicted BMI	Maternal BMI	Predicted log 5 year BMI	no	yes	both	2	47524	0.0438805	0.041638	0.046123	2.22507e-308
Predicted BMI	Paternal BMI	Predicted log 5 year BMI	no	yes	both	2	47524	0.0537798	0.0509624	0.0565973	2.41682e-306
Predicted BMI	Maternal BMI	Predicted log 5 year BMI	no	yes	both	3	47524	0.0365454	0.0342784	0.0388123	4.02267e-219	0.000160393
Predicted BMI	Paternal BMI	Predicted log 5 year BMI	no	yes	both	3	47524	0.0442322	0.041386	0.0470785	8.8901e-204	0.000160393
Predicted BMI	Maternal BMI	Predicted log 6 year BMI	no	yes	both	1	47524	0.0496957	0.0475177	0.0518738	2.22507e-308
Predicted BMI	Paternal BMI	Predicted log 6 year BMI	no	yes	both	1	47524	0.0595797	0.0568149	0.0623444	2.22507e-308
Predicted BMI	Maternal BMI	Predicted log 6 year BMI	no	yes	both	2	47524	0.0481714	0.0459409	0.0504019	2.22507e-308
Predicted BMI	Paternal BMI	Predicted log 6 year BMI	no	yes	both	2	47524	0.0585563	0.0557529	0.0613598	2.22507e-308
Predicted BMI	Maternal BMI	Predicted log 6 year BMI	no	yes	both	3	47524	0.0402027	0.0379531	0.0424523	8.65595e-269	0.00010106
Predicted BMI	Paternal BMI	Predicted log 6 year BMI	no	yes	both	3	47524	0.0480604	0.045236	0.0508848	6.95008e-244	0.00010106
Predicted BMI	Maternal BMI	Predicted log 7 year BMI	no	yes	both	1	47524	0.0533743	0.0512044	0.0555443	2.22507e-308
Predicted BMI	Paternal BMI	Predicted log 7 year BMI	no	yes	both	1	47524	0.063431	0.0606745	0.0661875	2.22507e-308
Predicted BMI	Maternal BMI	Predicted log 7 year BMI	no	yes	both	2	47524	0.0513931	0.049172	0.0536142	2.22507e-308
Predicted BMI	Paternal BMI	Predicted log 7 year BMI	no	yes	both	2	47524	0.0619608	0.059168	0.0647536	2.22507e-308
Predicted BMI	Maternal BMI	Predicted log 7 year BMI	no	yes	both	3	47524	0.0429808	0.0407448	0.0452168	2.22507e-308	0.000110244
Predicted BMI	Paternal BMI	Predicted log 7 year BMI	no	yes	both	3	47524	0.0507483	0.047941	0.0535556	5.56297e-275	0.000110244
Predicted BMI	Maternal BMI	Predicted log 8 year BMI	no	yes	both	1	47524	0.0546999	0.052535	0.0568648	2.22507e-308
Predicted BMI	Paternal BMI	Predicted log 8 year BMI	no	yes	both	1	47524	0.0646209	0.0618697	0.0673721	2.22507e-308
Predicted BMI	Maternal BMI	Predicted log 8 year BMI	no	yes	both	2	47524	0.0526408	0.050425	0.0548565	2.22507e-308
Predicted BMI	Paternal BMI	Predicted log 8 year BMI	no	yes	both	2	47524	0.0630077	0.0602205	0.0657949	2.22507e-308
Predicted BMI	Maternal BMI	Predicted log 8 year BMI	no	yes	both	3	47524	0.0441044	0.0418753	0.0463335	2.22507e-308	0.000217676
Predicted BMI	Paternal BMI	Predicted log 8 year BMI	no	yes	both	3	47524	0.051509	0.0487104	0.0543076	5.80291e-285	0.000217676
Predicted BMI	Maternal BMI	Predicted 1 year BMI	yes	yes	both	1	47524	0.120116	0.111081	0.129151	1.08871e-149
Predicted BMI	Paternal BMI	Predicted 1 year BMI	yes	yes	both	1	47524	0.109064	0.100011	0.118117	2.82036e-123
Predicted BMI	Maternal BMI	Predicted 1 year BMI	yes	yes	both	2	47524	0.121214	0.111957	0.130471	2.82126e-145
Predicted BMI	Paternal BMI	Predicted 1 year BMI	yes	yes	both	2	47524	0.109739	0.100546	0.118933	4.78026e-121
Predicted BMI	Maternal BMI	Predicted 1 year BMI	yes	yes	both	3	47524	0.102605	0.0931798	0.112031	5.21816e-101	0.0585893
Predicted BMI	Paternal BMI	Predicted 1 year BMI	yes	yes	both	3	47524	0.0885214	0.0791721	0.0978708	7.06114e-77	0.0585893
Predicted BMI	Maternal BMI	Predicted 2 year BMI	yes	yes	both	1	47524	0.116895	0.107761	0.126028	7.22877e-139
Predicted BMI	Paternal BMI	Predicted 2 year BMI	yes	yes	both	1	47524	0.111053	0.101908	0.120199	3.34076e-125
Predicted BMI	Maternal BMI	Predicted 2 year BMI	yes	yes	both	2	47524	0.120156	0.110798	0.129514	9.38886e-140
Predicted BMI	Paternal BMI	Predicted 2 year BMI	yes	yes	both	2	47524	0.113677	0.104388	0.122965	3.84595e-127
Predicted BMI	Maternal BMI	Predicted 2 year BMI	yes	yes	both	3	47524	0.10064	0.0911141	0.110165	2.93251e-95	0.301812
Predicted BMI	Paternal BMI	Predicted 2 year BMI	yes	yes	both	3	47524	0.0928688	0.0834203	0.102317	1.06095e-82	0.301812
Predicted BMI	Maternal BMI	Predicted 3 year BMI	yes	yes	both	1	47524	0.131705	0.122541	0.14087	1.40737e-174
Predicted BMI	Paternal BMI	Predicted 3 year BMI	yes	yes	both	1	47524	0.127537	0.118362	0.136712	1.91148e-163
Predicted BMI	Maternal BMI	Predicted 3 year BMI	yes	yes	both	2	47524	0.134189	0.124798	0.14358	1.30529e-172
Predicted BMI	Paternal BMI	Predicted 3 year BMI	yes	yes	both	2	47524	0.129968	0.120649	0.139287	1.59959e-164
Predicted BMI	Maternal BMI	Predicted 3 year BMI	yes	yes	both	3	47524	0.111738	0.102193	0.121282	1.64003e-116	0.518908
Predicted BMI	Paternal BMI	Predicted 3 year BMI	yes	yes	both	3	47524	0.106873	0.0974058	0.116341	1.80637e-108	0.518908
Predicted BMI	Maternal BMI	Predicted 4 year BMI	yes	yes	both	1	47524	0.160239	0.151093	0.169386	2.13862e-258
Predicted BMI	Paternal BMI	Predicted 4 year BMI	yes	yes	both	1	47524	0.154879	0.145718	0.164039	7.99221e-241
Predicted BMI	Maternal BMI	Predicted 4 year BMI	yes	yes	both	2	47524	0.160002	0.150629	0.169376	2.04822e-245
Predicted BMI	Paternal BMI	Predicted 4 year BMI	yes	yes	both	2	47524	0.155661	0.146359	0.164963	6.11222e-236
Predicted BMI	Maternal BMI	Predicted 4 year BMI	yes	yes	both	3	47524	0.13309	0.123588	0.142591	6.07056e-166	0.512281
Predicted BMI	Paternal BMI	Predicted 4 year BMI	yes	yes	both	3	47524	0.128171	0.118746	0.137595	1.54291e-156	0.512281
Predicted BMI	Maternal BMI	Predicted log 5 year BMI	yes	yes	both	1	47524	0.185892	0.176786	0.194997	2.22507e-308
Predicted BMI	Paternal BMI	Predicted log 5 year BMI	yes	yes	both	1	47524	0.177993	0.168868	0.187117	2.22507e-308
Predicted BMI	Maternal BMI	Predicted log 5 year BMI	yes	yes	both	2	47524	0.18256	0.173231	0.19189	2.22507e-308
Predicted BMI	Paternal BMI	Predicted log 5 year BMI	yes	yes	both	2	47524	0.176766	0.167505	0.186026	2.41627e-306
Predicted BMI	Maternal BMI	Predicted log 5 year BMI	yes	yes	both	3	47524	0.152043	0.142612	0.161475	4.02265e-219	0.371508
Predicted BMI	Paternal BMI	Predicted log 5 year BMI	yes	yes	both	3	47524	0.145384	0.136029	0.154739	8.89016e-204	0.371508
Predicted BMI	Maternal BMI	Predicted log 6 year BMI	yes	yes	both	1	47524	0.206754	0.197692	0.215815	2.22507e-308
Predicted BMI	Paternal BMI	Predicted log 6 year BMI	yes	yes	both	1	47524	0.195829	0.186742	0.204916	2.22507e-308
Predicted BMI	Maternal BMI	Predicted log 6 year BMI	yes	yes	both	2	47524	0.200412	0.191132	0.209692	2.22507e-308
Predicted BMI	Paternal BMI	Predicted log 6 year BMI	yes	yes	both	2	47524	0.192465	0.183251	0.20168	2.22507e-308
Predicted BMI	Maternal BMI	Predicted log 6 year BMI	yes	yes	both	3	47524	0.167259	0.1579	0.176618	8.65758e-269	0.208871
Predicted BMI	Paternal BMI	Predicted log 6 year BMI	yes	yes	both	3	47524	0.157967	0.148683	0.16725	6.9507e-244	0.208871
Predicted BMI	Maternal BMI	Predicted log 7 year BMI	yes	yes	both	1	47524	0.222058	0.21303	0.231086	2.22507e-308
Predicted BMI	Paternal BMI	Predicted log 7 year BMI	yes	yes	both	1	47524	0.208487	0.199427	0.217548	2.22507e-308
Predicted BMI	Maternal BMI	Predicted log 7 year BMI	yes	yes	both	2	47524	0.213816	0.204575	0.223056	2.22507e-308
Predicted BMI	Paternal BMI	Predicted log 7 year BMI	yes	yes	both	2	47524	0.203655	0.194476	0.212835	2.22507e-308
Predicted BMI	Maternal BMI	Predicted log 7 year BMI	yes	yes	both	3	47524	0.178817	0.169515	0.18812	2.22507e-308	0.102077
Predicted BMI	Paternal BMI	Predicted log 7 year BMI	yes	yes	both	3	47524	0.166802	0.157574	0.176029	5.56443e-275	0.102077
Predicted BMI	Maternal BMI	Predicted log 8 year BMI	yes	yes	both	1	47524	0.227573	0.218566	0.23658	2.22507e-308
Predicted BMI	Paternal BMI	Predicted log 8 year BMI	yes	yes	both	1	47524	0.212399	0.203356	0.221441	2.22507e-308
Predicted BMI	Maternal BMI	Predicted log 8 year BMI	yes	yes	both	2	47524	0.219006	0.209788	0.228225	2.22507e-308
Predicted BMI	Paternal BMI	Predicted log 8 year BMI	yes	yes	both	2	47524	0.207096	0.197935	0.216257	2.22507e-308
Predicted BMI	Maternal BMI	Predicted log 8 year BMI	yes	yes	both	3	47524	0.183492	0.174218	0.192766	2.22507e-308	0.0527839
Predicted BMI	Paternal BMI	Predicted log 8 year BMI	yes	yes	both	3	47524	0.169302	0.160103	0.1785	5.80285e-285	0.0527839
Weight	Maternal BMI	Birth weight	yes	no	both	1	85866	0.0753206	0.0712522	0.0793889	2.567e-288
Weight	Paternal BMI	Birth weight	yes	no	both	1	85866	0.0261684	0.0220815	0.0302553	3.98583e-36
Weight	Maternal BMI	Birth weight	yes	no	both	2	85866	0.0715651	0.0674623	0.0756679	3.61316e-256
Weight	Paternal BMI	Birth weight	yes	no	both	2	85866	0.0210837	0.0170028	0.0251646	4.22822e-24
Weight	Maternal BMI	Birth weight	yes	no	both	3	85866	0.0701509	0.0659576	0.0743442	8.29826e-236	4.61483e-82
Weight	Paternal BMI	Birth weight	yes	no	both	3	85866	0.00675263	0.0026099	0.0108954	0.00139932	4.61483e-82
Weight	Maternal BMI	6 month weight	yes	no	both	1	69736	0.0834168	0.0765132	0.0903203	5.38179e-124
Weight	Paternal BMI	6 month weight	yes	no	both	1	69736	0.0611763	0.0542626	0.0680901	2.2257e-67
Weight	Maternal BMI	6 month weight	yes	no	both	2	69736	0.0854975	0.0784159	0.0925791	8.58233e-124
Weight	Paternal BMI	6 month weight	yes	no	both	2	69736	0.0617595	0.054735	0.0687841	1.52249e-66
Weight	Maternal BMI	6 month weight	yes	no	both	3	69736	0.0758793	0.0686528	0.0831058	4.12291e-94	2.12944e-07
Weight	Paternal BMI	6 month weight	yes	no	both	3	69736	0.0463292	0.0391759	0.0534824	6.36152e-37	2.12944e-07
Weight	Maternal BMI	1 year weight	yes	no	both	1	59389	0.129808	0.120963	0.138652	5.85236e-182
Weight	Paternal BMI	1 year weight	yes	no	both	1	59389	0.103098	0.0942359	0.111959	4.28306e-115
Weight	Maternal BMI	1 year weight	yes	no	both	2	59389	0.13116	0.122101	0.140219	3.78768e-177
Weight	Paternal BMI	1 year weight	yes	no	both	2	59389	0.102959	0.0939639	0.111955	1.85484e-111
Weight	Maternal BMI	1 year weight	yes	no	both	3	59389	0.114426	0.105188	0.123664	3.42325e-130	1.45326e-06
Weight	Paternal BMI	1 year weight	yes	no	both	3	59389	0.0792899	0.0701435	0.0884363	9.54364e-65	1.45326e-06
Weight	Maternal BMI	2 year weight	yes	no	both	1	31384	0.139834	0.123332	0.156336	6.03693e-62
Weight	Paternal BMI	2 year weight	yes	no	both	1	31384	0.133336	0.116832	0.149839	1.77215e-56
Weight	Maternal BMI	2 year weight	yes	no	both	2	31384	0.151136	0.13426	0.168012	5.64303e-69
Weight	Paternal BMI	2 year weight	yes	no	both	2	31384	0.141303	0.124566	0.15804	1.67465e-61
Weight	Maternal BMI	2 year weight	yes	no	both	3	31384	0.127003	0.109803	0.144202	1.80279e-47	0.38283
Weight	Paternal BMI	2 year weight	yes	no	both	3	31384	0.115153	0.0981068	0.132199	5.12122e-40	0.38283
Weight	Maternal BMI	3 year weight	yes	no	both	1	41345	0.188642	0.1711	0.206183	1.26483e-98
Weight	Paternal BMI	3 year weight	yes	no	both	1	41345	0.191866	0.17431	0.209423	8.69294e-102
Weight	Maternal BMI	3 year weight	yes	no	both	2	41345	0.200676	0.182702	0.218651	3.82722e-106
Weight	Paternal BMI	3 year weight	yes	no	both	2	41345	0.200104	0.182265	0.217943	3.98015e-107
Weight	Maternal BMI	3 year weight	yes	no	both	3	41345	0.16727	0.149013	0.185526	4.16909e-72	0.994636
Weight	Paternal BMI	3 year weight	yes	no	both	3	41345	0.167173	0.149053	0.185293	4.37311e-73	0.994636
Weight	Maternal BMI	Log 5 year weight	yes	no	both	1	33371	0.0227091	0.0212479	0.0241703	8.40825e-204
Weight	Paternal BMI	Log 5 year weight	yes	no	both	1	33371	0.0226899	0.0212281	0.0241517	2.77768e-203
Weight	Maternal BMI	Log 5 year weight	yes	no	both	2	33371	0.0229813	0.0214804	0.0244822	6.99829e-198
Weight	Paternal BMI	Log 5 year weight	yes	no	both	2	33371	0.02289	0.0214009	0.024379	1.98048e-199
Weight	Maternal BMI	Log 5 year weight	yes	no	both	3	33371	0.0190454	0.0175271	0.0205637	1.80462e-133	0.974555
Weight	Paternal BMI	Log 5 year weight	yes	no	both	3	33371	0.0190072	0.0175007	0.0205137	5.21703e-135	0.974555
Weight	Maternal BMI	Log 8 year weight	yes	no	both	1	47413	0.0370167	0.0355521	0.0384813	2.22507e-308
Weight	Paternal BMI	Log 8 year weight	yes	no	both	1	47413	0.0339461	0.0324767	0.0354155	2.22507e-308
Weight	Maternal BMI	Log 8 year weight	yes	no	both	2	47413	0.0363347	0.0348328	0.0378367	2.22507e-308
Weight	Paternal BMI	Log 8 year weight	yes	no	both	2	47413	0.0333146	0.0318223	0.034807	2.22507e-308
Weight	Maternal BMI	Log 8 year weight	yes	no	both	3	47413	0.0308366	0.0293271	0.032346	2.22507e-308	0.00233071
Weight	Paternal BMI	Log 8 year weight	yes	no	both	3	47413	0.0272211	0.0257263	0.028716	5.41798e-279	0.00233071
Weight	Maternal BMI	Birth weight	yes	yes	male	1	44054	0.120191	0.110785	0.129597	2.00136e-138
Weight	Paternal BMI	Birth weight	yes	yes	male	1	44054	0.0384051	0.0289411	0.047869	1.80976e-15
Weight	Maternal BMI	Birth weight	yes	yes	male	2	44054	0.116599	0.107125	0.126074	1.51906e-128
Weight	Paternal BMI	Birth weight	yes	yes	male	2	44054	0.0320229	0.0225715	0.0414743	3.12012e-11
Weight	Maternal BMI	Birth weight	yes	yes	male	3	44054	0.114933	0.105236	0.12463	2.24317e-119	2.41644e-44
Weight	Paternal BMI	Birth weight	yes	yes	male	3	44054	0.00775112	-0.00186156	0.0173638	0.114008	2.41644e-44
Weight	Maternal BMI	6 month weight	yes	yes	male	1	35767	0.0839006	0.0736081	0.094193	1.84069e-57
Weight	Paternal BMI	6 month weight	yes	yes	male	1	35767	0.0574038	0.0470859	0.0677217	1.09671e-27
Weight	Maternal BMI	6 month weight	yes	yes	male	2	35767	0.0863541	0.0758095	0.0968987	5.60449e-58
Weight	Paternal BMI	6 month weight	yes	yes	male	2	35767	0.0587389	0.0482584	0.0692193	4.51118e-28
Weight	Maternal BMI	6 month weight	yes	yes	male	3	35767	0.0771842	0.0663966	0.0879719	1.11902e-44	4.39907e-05
Weight	Paternal BMI	6 month weight	yes	yes	male	3	35767	0.042269	0.0315682	0.0529697	9.77203e-15	4.39907e-05
Weight	Maternal BMI	1 year weight	yes	yes	male	1	30392	0.110873	0.0997301	0.122017	1.06657e-84
Weight	Paternal BMI	1 year weight	yes	yes	male	1	30392	0.0893078	0.0781234	0.100492	3.28856e-55
Weight	Maternal BMI	1 year weight	yes	yes	male	2	30392	0.112785	0.101386	0.124183	8.68805e-84
Weight	Paternal BMI	1 year weight	yes	yes	male	2	30392	0.0894558	0.0781114	0.1008	6.92852e-54
Weight	Maternal BMI	1 year weight	yes	yes	male	3	30392	0.0978086	0.0861579	0.109459	7.80239e-61	0.00142633
Weight	Paternal BMI	1 year weight	yes	yes	male	3	30392	0.0683273	0.0567595	0.0798952	5.38532e-31	0.00142633
Weight	Maternal BMI	2 year weight	yes	yes	male	1	16178	0.0866641	0.0721754	0.101153	9.63121e-32
Weight	Paternal BMI	2 year weight	yes	yes	male	1	16178	0.0763926	0.0618848	0.0909004	5.68509e-25
Weight	Maternal BMI	2 year weight	yes	yes	male	2	16178	0.0936099	0.0788141	0.108406	2.59451e-35
Weight	Paternal BMI	2 year weight	yes	yes	male	2	16178	0.0811558	0.0664475	0.095864	2.93288e-27
Weight	Maternal BMI	2 year weight	yes	yes	male	3	16178	0.0799667	0.0648695	0.0950638	3.00269e-25	0.194639
Weight	Paternal BMI	2 year weight	yes	yes	male	3	16178	0.0644783	0.0494865	0.0794702	3.46374e-17	0.194639
Weight	Maternal BMI	3 year weight	yes	yes	male	1	21203	0.09617	0.0826222	0.109718	5.2615e-44
Weight	Paternal BMI	3 year weight	yes	yes	male	1	21203	0.094854	0.0812733	0.108435	1.17129e-42
Weight	Maternal BMI	3 year weight	yes	yes	male	2	21203	0.102273	0.0884135	0.116132	2.06402e-47
Weight	Paternal BMI	3 year weight	yes	yes	male	2	21203	0.0996049	0.0858139	0.113396	1.71563e-45
Weight	Maternal BMI	3 year weight	yes	yes	male	3	21203	0.0858431	0.0717541	0.0999322	7.14328e-33	0.779193
Weight	Paternal BMI	3 year weight	yes	yes	male	3	21203	0.0827313	0.0687128	0.0967498	6.05106e-31	0.779193
Weight	Maternal BMI	Log 5 year weight	yes	yes	male	1	17079	0.151324	0.136764	0.165884	3.01677e-92
Weight	Paternal BMI	Log 5 year weight	yes	yes	male	1	17079	0.153006	0.138426	0.167585	5.14064e-94
Weight	Maternal BMI	Log 5 year weight	yes	yes	male	2	17079	0.15424	0.139332	0.169147	1.97252e-91
Weight	Paternal BMI	Log 5 year weight	yes	yes	male	2	17079	0.155513	0.140678	0.170348	8.24187e-94
Weight	Maternal BMI	Log 5 year weight	yes	yes	male	3	17079	0.126435	0.111298	0.141572	3.07929e-60	0.87144
Weight	Paternal BMI	Log 5 year weight	yes	yes	male	3	17079	0.128379	0.113311	0.143448	1.34239e-62	0.87144
Weight	Maternal BMI	Log 8 year weight	yes	yes	male	1	24374	0.199869	0.188129	0.21161	4.12102e-244
Weight	Paternal BMI	Log 8 year weight	yes	yes	male	1	24374	0.185975	0.174186	0.197765	6.85813e-210
Weight	Maternal BMI	Log 8 year weight	yes	yes	male	2	24374	0.197544	0.185524	0.209563	1.17652e-227
Weight	Paternal BMI	Log 8 year weight	yes	yes	male	2	24374	0.183623	0.17165	0.195596	1.65113e-198
Weight	Maternal BMI	Log 8 year weight	yes	yes	male	3	24374	0.166956	0.154841	0.17907	1.07949e-160	0.0770034
Weight	Paternal BMI	Log 8 year weight	yes	yes	male	3	24374	0.150058	0.138023	0.162093	6.64321e-132	0.0770034
Weight	Maternal BMI	Birth weight	yes	yes	female	1	41812	0.132165	0.12249	0.141841	6.60519e-158
Weight	Paternal BMI	Birth weight	yes	yes	female	1	41812	0.0454456	0.0357317	0.0551595	4.74513e-20
Weight	Maternal BMI	Birth weight	yes	yes	female	2	41812	0.126164	0.116389	0.135938	3.27979e-141
Weight	Paternal BMI	Birth weight	yes	yes	female	2	41812	0.0384814	0.0287829	0.0481799	7.43712e-15
Weight	Maternal BMI	Birth weight	yes	yes	female	3	41812	0.123301	0.113322	0.13328	1.45026e-129	2.96924e-44
Weight	Paternal BMI	Birth weight	yes	yes	female	3	41812	0.0139591	0.00412817	0.02379	0.00538525	2.96924e-44
Weight	Maternal BMI	6 month weight	yes	yes	female	1	33969	0.0991676	0.0886168	0.109718	8.72881e-76
Weight	Paternal BMI	6 month weight	yes	yes	female	1	33969	0.0771362	0.0665811	0.0876913	1.55791e-46
Weight	Maternal BMI	6 month weight	yes	yes	female	2	33969	0.102029	0.0911909	0.112868	5.15113e-76
Weight	Paternal BMI	6 month weight	yes	yes	female	2	33969	0.0778226	0.0670919	0.0885533	7.44349e-46
Weight	Maternal BMI	6 month weight	yes	yes	female	3	33969	0.0900176	0.0789831	0.101052	1.51406e-57	0.000605064
Weight	Paternal BMI	6 month weight	yes	yes	female	3	33969	0.0603287	0.049427	0.0712303	2.07369e-27	0.000605064
Weight	Maternal BMI	1 year weight	yes	yes	female	1	28997	0.129678	0.118293	0.141063	2.12041e-110
Weight	Paternal BMI	1 year weight	yes	yes	female	1	28997	0.101592	0.0901906	0.112994	2.6849e-68
Weight	Maternal BMI	1 year weight	yes	yes	female	2	28997	0.130412	0.118732	0.142093	3.70733e-106
Weight	Paternal BMI	1 year weight	yes	yes	female	2	28997	0.101135	0.0895473	0.112722	1.32571e-65
Weight	Maternal BMI	1 year weight	yes	yes	female	3	28997	0.114432	0.102542	0.126321	2.24857e-79	0.000111267
Weight	Paternal BMI	1 year weight	yes	yes	female	3	28997	0.0782931	0.066539	0.0900471	5.91626e-39	0.000111267
Weight	Maternal BMI	2 year weight	yes	yes	female	1	15206	0.0940117	0.0791745	0.108849	2.06101e-35
Weight	Paternal BMI	2 year weight	yes	yes	female	1	15206	0.0931952	0.0783903	0.108	5.65261e-35
Weight	Maternal BMI	2 year weight	yes	yes	female	2	15206	0.101121	0.0859335	0.116308	6.35073e-39
Weight	Paternal BMI	2 year weight	yes	yes	female	2	15206	0.0981572	0.0831405	0.113174	1.41104e-37
Weight	Maternal BMI	2 year weight	yes	yes	female	3	15206	0.08425	0.0687859	0.0997142	1.28671e-26	0.789915
Weight	Paternal BMI	2 year weight	yes	yes	female	3	15206	0.0810045	0.0657193	0.0962898	2.83958e-25	0.789915
Weight	Maternal BMI	3 year weight	yes	yes	female	1	20142	0.117023	0.103136	0.13091	2.80444e-61
Weight	Paternal BMI	3 year weight	yes	yes	female	1	20142	0.121806	0.107949	0.135662	1.58411e-66
Weight	Maternal BMI	3 year weight	yes	yes	female	2	20142	0.12481	0.110554	0.139066	5.37805e-66
Weight	Paternal BMI	3 year weight	yes	yes	female	2	20142	0.126166	0.112081	0.140252	5.3512e-69
Weight	Maternal BMI	3 year weight	yes	yes	female	3	20142	0.103454	0.0889835	0.117925	1.31053e-44	0.839897
Weight	Paternal BMI	3 year weight	yes	yes	female	3	20142	0.105751	0.0914509	0.120051	1.31505e-47	0.839897
Weight	Maternal BMI	Log 5 year weight	yes	yes	female	1	16292	0.179094	0.164215	0.193974	4.76471e-123
Weight	Paternal BMI	Log 5 year weight	yes	yes	female	1	16292	0.17507	0.160197	0.189942	8.79133e-118
Weight	Maternal BMI	Log 5 year weight	yes	yes	female	2	16292	0.180368	0.165041	0.195694	1.01962e-117
Weight	Paternal BMI	Log 5 year weight	yes	yes	female	2	16292	0.175724	0.160548	0.1909	5.09129e-114
Weight	Maternal BMI	Log 5 year weight	yes	yes	female	3	16292	0.15117	0.135707	0.166632	7.70825e-82	0.680194
Weight	Paternal BMI	Log 5 year weight	yes	yes	female	3	16292	0.146163	0.130856	0.161469	3.63491e-78	0.680194
Weight	Maternal BMI	Log 8 year weight	yes	yes	female	1	23039	0.231994	0.219906	0.244083	2.22507e-308
Weight	Paternal BMI	Log 8 year weight	yes	yes	female	1	23039	0.213043	0.200919	0.225167	5.84862e-260
Weight	Maternal BMI	Log 8 year weight	yes	yes	female	2	23039	0.226451	0.214036	0.238865	6.18322e-280
Weight	Paternal BMI	Log 8 year weight	yes	yes	female	2	23039	0.208514	0.196197	0.220832	2.17182e-241
Weight	Maternal BMI	Log 8 year weight	yes	yes	female	3	23039	0.192057	0.179598	0.204516	1.59682e-200	0.0291278
Weight	Paternal BMI	Log 8 year weight	yes	yes	female	3	23039	0.170705	0.158392	0.183018	1.37713e-162	0.0291278
Weight	Maternal BMI	Birth weight	yes	no	male	1	44054	0.0728831	0.0671793	0.078587	2.00136e-138
Weight	Paternal BMI	Birth weight	yes	no	male	1	44054	0.0232887	0.0175497	0.0290276	1.80976e-15
Weight	Maternal BMI	Birth weight	yes	no	male	2	44054	0.0707053	0.0649599	0.0764507	1.51906e-128
Weight	Paternal BMI	Birth weight	yes	no	male	2	44054	0.0194185	0.0136872	0.0251498	3.12012e-11
Weight	Maternal BMI	Birth weight	yes	no	male	3	44054	0.0696948	0.0638145	0.0755751	2.24317e-119	2.41644e-44
Weight	Paternal BMI	Birth weight	yes	no	male	3	44054	0.00470024	-0.00112884	0.0105293	0.114008	2.41644e-44
Weight	Maternal BMI	6 month weight	yes	no	male	1	35767	0.0794024	0.0696618	0.0891431	1.84069e-57
Weight	Paternal BMI	6 month weight	yes	no	male	1	35767	0.0543263	0.0445615	0.064091	1.09671e-27
Weight	Maternal BMI	6 month weight	yes	no	male	2	35767	0.0817244	0.0717451	0.0917037	5.60449e-58
Weight	Paternal BMI	6 month weight	yes	no	male	2	35767	0.0555897	0.0456711	0.0655083	4.51117e-28
Weight	Maternal BMI	6 month weight	yes	no	male	3	35767	0.0730462	0.0628369	0.0832555	1.11902e-44	4.39907e-05
Weight	Paternal BMI	6 month weight	yes	no	male	3	35767	0.0400028	0.0298758	0.0501299	9.77202e-15	4.39907e-05
Weight	Maternal BMI	1 year weight	yes	no	male	1	30392	0.123166	0.110787	0.135545	1.06657e-84
Weight	Paternal BMI	1 year weight	yes	no	male	1	30392	0.0992095	0.086785	0.111634	3.28857e-55
Weight	Maternal BMI	1 year weight	yes	no	male	2	30392	0.125289	0.112627	0.137951	8.688e-84
Weight	Paternal BMI	1 year weight	yes	no	male	2	30392	0.0993739	0.0867717	0.111976	6.9285e-54
Weight	Maternal BMI	1 year weight	yes	no	male	3	30392	0.108653	0.0957103	0.121595	7.80236e-61	0.00142633
Weight	Paternal BMI	1 year weight	yes	no	male	3	30392	0.0759029	0.0630525	0.0887532	5.38532e-31	0.00142633
Weight	Maternal BMI	2 year weight	yes	no	male	1	16178	0.136548	0.11372	0.159376	9.63123e-32
Weight	Paternal BMI	2 year weight	yes	no	male	1	16178	0.120364	0.0975057	0.143223	5.68509e-25
Weight	Maternal BMI	2 year weight	yes	no	male	2	16178	0.147492	0.12418	0.170804	2.59451e-35
Weight	Paternal BMI	2 year weight	yes	no	male	2	16178	0.127869	0.104695	0.151043	2.93288e-27
Weight	Maternal BMI	2 year weight	yes	no	male	3	16178	0.125996	0.102208	0.149783	3.0027e-25	0.194639
Weight	Paternal BMI	2 year weight	yes	no	male	3	16178	0.101592	0.077971	0.125213	3.46374e-17	0.194639
Weight	Maternal BMI	3 year weight	yes	no	male	1	21203	0.170903	0.146828	0.194979	5.2615e-44
Weight	Paternal BMI	3 year weight	yes	no	male	1	21203	0.168565	0.144431	0.192699	1.17129e-42
Weight	Maternal BMI	3 year weight	yes	no	male	2	21203	0.181749	0.157119	0.206379	2.06402e-47
Weight	Paternal BMI	3 year weight	yes	no	male	2	21203	0.177008	0.1525	0.201516	1.71563e-45
Weight	Maternal BMI	3 year weight	yes	no	male	3	21203	0.152552	0.127514	0.177589	7.14328e-33	0.779193
Weight	Paternal BMI	3 year weight	yes	no	male	3	21203	0.147022	0.122109	0.171934	6.05105e-31	0.779193
Weight	Maternal BMI	Log 5 year weight	yes	no	male	1	17079	0.0203851	0.0184238	0.0223465	3.01677e-92
Weight	Paternal BMI	Log 5 year weight	yes	no	male	1	17079	0.0206117	0.0186476	0.0225757	5.14064e-94
Weight	Maternal BMI	Log 5 year weight	yes	no	male	2	17079	0.0207779	0.0187697	0.0227861	1.97252e-91
Weight	Paternal BMI	Log 5 year weight	yes	no	male	2	17079	0.0209494	0.018951	0.0229478	8.24185e-94
Weight	Maternal BMI	Log 5 year weight	yes	no	male	3	17079	0.0170323	0.0149931	0.0190714	3.07929e-60	0.87144
Weight	Paternal BMI	Log 5 year weight	yes	no	male	3	17079	0.0172942	0.0152643	0.0193241	1.34239e-62	0.87144
Weight	Maternal BMI	Log 8 year weight	yes	no	male	1	24374	0.0332301	0.0312781	0.035182	4.12099e-244
Weight	Paternal BMI	Log 8 year weight	yes	no	male	1	24374	0.0309201	0.0289599	0.0328802	6.85805e-210
Weight	Maternal BMI	Log 8 year weight	yes	no	male	2	24374	0.0328434	0.030845	0.0348418	1.17651e-227
Weight	Paternal BMI	Log 8 year weight	yes	no	male	2	24374	0.030529	0.0285384	0.0325197	1.65107e-198
Weight	Maternal BMI	Log 8 year weight	yes	no	male	3	24374	0.0277579	0.0257437	0.029772	1.07949e-160	0.0770035
Weight	Paternal BMI	Log 8 year weight	yes	no	male	3	24374	0.0249486	0.0229477	0.0269494	6.64236e-132	0.0770035
Weight	Maternal BMI	Birth weight	yes	no	female	1	41812	0.0763156	0.0707288	0.0819025	6.60519e-158
Weight	Paternal BMI	Birth weight	yes	no	female	1	41812	0.0262415	0.0206324	0.0318505	4.74513e-20
Weight	Maternal BMI	Birth weight	yes	no	female	2	41812	0.0728503	0.0672063	0.0784942	3.27979e-141
Weight	Paternal BMI	Birth weight	yes	no	female	2	41812	0.0222202	0.01662	0.0278203	7.43712e-15
Weight	Maternal BMI	Birth weight	yes	no	female	3	41812	0.0711974	0.0654352	0.0769595	1.45026e-129	2.96924e-44
Weight	Paternal BMI	Birth weight	yes	no	female	3	41812	0.00806033	0.00238371	0.013737	0.00538525	2.96924e-44
Weight	Maternal BMI	6 month weight	yes	no	female	1	33969	0.0886496	0.0792178	0.0980813	8.72882e-76
Weight	Paternal BMI	6 month weight	yes	no	female	1	33969	0.0689549	0.0595193	0.0783904	1.55791e-46
Weight	Maternal BMI	6 month weight	yes	no	female	2	33969	0.0912079	0.0815189	0.100897	5.15115e-76
Weight	Paternal BMI	6 month weight	yes	no	female	2	33969	0.0695685	0.0599759	0.0791611	7.44349e-46
Weight	Maternal BMI	6 month weight	yes	no	female	3	33969	0.08047	0.0706059	0.0903341	1.51406e-57	0.000605064
Weight	Paternal BMI	6 month weight	yes	no	female	3	33969	0.05393	0.0441846	0.0636754	2.07369e-27	0.000605064
Weight	Maternal BMI	1 year weight	yes	no	female	1	28997	0.139012	0.126807	0.151216	2.12042e-110
Weight	Paternal BMI	1 year weight	yes	no	female	1	28997	0.108905	0.0966823	0.121127	2.68489e-68
Weight	Maternal BMI	1 year weight	yes	no	female	2	28997	0.139799	0.127278	0.15232	3.70734e-106
Weight	Paternal BMI	1 year weight	yes	no	female	2	28997	0.108414	0.0959927	0.120836	1.32571e-65
Weight	Maternal BMI	1 year weight	yes	no	female	3	28997	0.122668	0.109923	0.135413	2.24857e-79	0.000111267
Weight	Paternal BMI	1 year weight	yes	no	female	3	28997	0.0839284	0.0713283	0.0965285	5.91625e-39	0.000111267
Weight	Maternal BMI	2 year weight	yes	no	female	1	15206	0.146873	0.123693	0.170053	2.06101e-35
Weight	Paternal BMI	2 year weight	yes	no	female	1	15206	0.145597	0.122468	0.168727	5.65261e-35
Weight	Maternal BMI	2 year weight	yes	no	female	2	15206	0.157979	0.134252	0.181707	6.35072e-39
Weight	Paternal BMI	2 year weight	yes	no	female	2	15206	0.153349	0.129889	0.17681	1.41104e-37
Weight	Maternal BMI	2 year weight	yes	no	female	3	15206	0.131622	0.107463	0.155782	1.28671e-26	0.789915
Weight	Paternal BMI	2 year weight	yes	no	female	3	15206	0.126552	0.102672	0.150432	2.83958e-25	0.789915
Weight	Maternal BMI	3 year weight	yes	no	female	1	20142	0.209485	0.184625	0.234345	2.80445e-61
Weight	Paternal BMI	3 year weight	yes	no	female	1	20142	0.218046	0.193242	0.24285	1.58411e-66
Weight	Maternal BMI	3 year weight	yes	no	female	2	20142	0.223425	0.197904	0.248946	5.37806e-66
Weight	Paternal BMI	3 year weight	yes	no	female	2	20142	0.225852	0.200638	0.251067	5.3512e-69
Weight	Maternal BMI	3 year weight	yes	no	female	3	20142	0.185196	0.159291	0.2111	1.31053e-44	0.839897
Weight	Paternal BMI	3 year weight	yes	no	female	3	20142	0.189307	0.163708	0.214906	1.31505e-47	0.839897
Weight	Maternal BMI	Log 5 year weight	yes	no	female	1	16292	0.0256032	0.023476	0.0277304	4.7647e-123
Weight	Paternal BMI	Log 5 year weight	yes	no	female	1	16292	0.0250278	0.0229017	0.027154	8.79139e-118
Weight	Maternal BMI	Log 5 year weight	yes	no	female	2	16292	0.0257853	0.0235942	0.0279763	1.01961e-117
Weight	Paternal BMI	Log 5 year weight	yes	no	female	2	16292	0.0251214	0.0229518	0.027291	5.09128e-114
Weight	Maternal BMI	Log 5 year weight	yes	no	female	3	16292	0.0216111	0.0194006	0.0238216	7.70825e-82	0.680194
Weight	Paternal BMI	Log 5 year weight	yes	no	female	3	16292	0.0208953	0.0187071	0.0230835	3.63491e-78	0.680194
Weight	Maternal BMI	Log 8 year weight	yes	no	female	1	23039	0.0409989	0.0388625	0.0431352	2.22507e-308
Weight	Paternal BMI	Log 8 year weight	yes	no	female	1	23039	0.0376497	0.0355072	0.0397923	5.84864e-260
Weight	Maternal BMI	Log 8 year weight	yes	no	female	2	23039	0.0400192	0.0378253	0.0422132	6.18323e-280
Weight	Paternal BMI	Log 8 year weight	yes	no	female	2	23039	0.0368494	0.0346726	0.0390262	2.1718e-241
Weight	Maternal BMI	Log 8 year weight	yes	no	female	3	23039	0.033941	0.0317392	0.0361429	1.59682e-200	0.0291278
Weight	Paternal BMI	Log 8 year weight	yes	no	female	3	23039	0.0301676	0.0279916	0.0323437	1.37713e-162	0.0291278
Weight	Maternal BMI	Birth weight	yes	sex	both	1	85866	0.120461	0.111478	0.129444	3.04098e-152		0.176243317244814
Weight	Paternal BMI	Birth weight	yes	sex	both	1	85866	0.0407718	0.0318202	0.0497235	4.37081e-19		0.398666074283504
Weight	Maternal BMI	Birth weight	yes	sex	both	2	85866	0.114837	0.10589	0.123784	1.21024e-139		0.238323261059302
Weight	Paternal BMI	Birth weight	yes	sex	both	2	85866	0.0313766	0.022507	0.0402462	4.103e-12		0.235957571790803
Weight	Maternal BMI	Birth weight	yes	sex	both	3	85866	0.113165	0.103985	0.122344	5.62311e-129	2.57174e-47	0.351901796712242
Weight	Paternal BMI	Birth weight	yes	sex	both	3	85866	0.00808147	-0.000963094	0.017126	0.0798955	2.57174e-47	0.301922228348249
Weight	Maternal BMI	6 month weight	yes	sex	both	1	69736	0.0846811	0.0745152	0.0948471	6.38666e-60		0.0954162908199916
Weight	Paternal BMI	6 month weight	yes	sex	both	1	69736	0.0562924	0.0462452	0.0663396	4.69184e-28		0.00278542272295716
Weight	Maternal BMI	6 month weight	yes	sex	both	2	69736	0.0869549	0.0766552	0.0972546	1.67597e-61		0.0962247449656675
Weight	Paternal BMI	6 month weight	yes	sex	both	2	69736	0.0567629	0.0466312	0.0668946	4.72296e-28		0.00240322508498789
Weight	Maternal BMI	6 month weight	yes	sex	both	3	69736	0.0783317	0.0677709	0.0888925	6.99224e-48	6.39655e-06	0.261057559604258
Weight	Paternal BMI	6 month weight	yes	sex	both	3	69736	0.0405989	0.0302292	0.0509686	1.67098e-14	6.39655e-06	0.0049850631571511
Weight	Maternal BMI	1 year weight	yes	sex	both	1	59389	0.112153	0.101161	0.123145	5.70521e-89		0.0839478832039017
Weight	Paternal BMI	1 year weight	yes	sex	both	1	59389	0.0881695	0.0772785	0.0990605	1.06526e-56		0.101045095596484
Weight	Maternal BMI	1 year weight	yes	sex	both	2	59389	0.113194	0.102071	0.124316	1.61356e-88		0.0751719329849652
Weight	Paternal BMI	1 year weight	yes	sex	both	2	59389	0.0881951	0.0772247	0.0991656	6.14094e-56		0.109137616584703
Weight	Maternal BMI	1 year weight	yes	sex	both	3	59389	0.09838	0.0869839	0.109776	3.18914e-64	0.000685551	0.107361990489032
Weight	Paternal BMI	1 year weight	yes	sex	both	3	59389	0.0676909	0.0564798	0.078902	2.60024e-32	0.000685551	0.199940043835861
Weight	Maternal BMI	2 year weight	yes	sex	both	1	31384	0.086943	0.0726774	0.101209	6.8647e-33		0.74838614634385
Weight	Paternal BMI	2 year weight	yes	sex	both	1	31384	0.0762595	0.0621853	0.0903338	2.40513e-26		0.0892290652904841
Weight	Maternal BMI	2 year weight	yes	sex	both	2	31384	0.0937225	0.079306	0.108139	3.45075e-37		0.691293114728273
Weight	Paternal BMI	2 year weight	yes	sex	both	2	31384	0.0812089	0.0670428	0.095375	2.71569e-29		0.0849716299231127
Weight	Maternal BMI	2 year weight	yes	sex	both	3	31384	0.0800689	0.0653318	0.094806	1.76255e-26	0.190135	0.949463813287097
Weight	Paternal BMI	2 year weight	yes	sex	both	3	31384	0.0648175	0.0503435	0.0792916	1.6751e-18	0.190135	0.0993157617318051
Weight	Maternal BMI	3 year weight	yes	sex	both	1	41345	0.0984459	0.0849305	0.111961	3.06214e-46		0.147352308023641
Weight	Paternal BMI	3 year weight	yes	sex	both	1	41345	0.0960672	0.0826679	0.109466	7.44733e-45		0.0176780044476294
Weight	Maternal BMI	3 year weight	yes	sex	both	2	41345	0.104817	0.0911402	0.118494	5.35257e-51		0.127130503395315
Weight	Paternal BMI	3 year weight	yes	sex	both	2	41345	0.100909	0.0874012	0.114416	1.50662e-48		0.0202117693035533
Weight	Maternal BMI	3 year weight	yes	sex	both	3	41345	0.0881743	0.0742459	0.102103	2.37082e-35	0.699177	0.28439844930623
Weight	Paternal BMI	3 year weight	yes	sex	both	3	41345	0.0839306	0.0701732	0.097688	5.93318e-33	0.699177	0.0479372929069153
Weight	Maternal BMI	Log 5 year weight	yes	sex	both	1	33371	0.148928	0.134618	0.163238	1.74306e-92		0.00754466925462972
Weight	Paternal BMI	Log 5 year weight	yes	sex	both	1	33371	0.150986	0.136671	0.165301	6.0596e-95		0.0244575362267403
Weight	Maternal BMI	Log 5 year weight	yes	sex	both	2	33371	0.150771	0.136273	0.16527	2.40379e-92		0.00677014800964864
Weight	Paternal BMI	Log 5 year weight	yes	sex	both	2	33371	0.152458	0.138009	0.166907	5.18752e-95		0.0244151026066834
Weight	Maternal BMI	Log 5 year weight	yes	sex	both	3	33371	0.123888	0.109136	0.138641	7.14382e-61	0.813513	0.0155754802842351
Weight	Paternal BMI	Log 5 year weight	yes	sex	both	3	33371	0.126666	0.111961	0.141371	5.95702e-64	0.813513	0.065711400718705
Weight	Maternal BMI	Log 8 year weight	yes	sex	both	1	47413	0.200229	0.188601	0.211857	1.03214e-249		0.000537802750334227
Weight	Paternal BMI	Log 8 year weight	yes	sex	both	1	47413	0.182892	0.171313	0.19447	1.86323e-210		0.00061601046927583
Weight	Maternal BMI	Log 8 year weight	yes	sex	both	2	47413	0.196424	0.184649	0.208198	1.74019e-234		0.000568138856883808
Weight	Paternal BMI	Log 8 year weight	yes	sex	both	2	47413	0.179381	0.167712	0.191049	1.8363e-199		0.00066965844525275
Weight	Maternal BMI	Log 8 year weight	yes	sex	both	3	47413	0.166615	0.154728	0.178502	3.74797e-166	0.0362245	0.00377209779262655
Weight	Paternal BMI	Log 8 year weight	yes	sex	both	3	47413	0.146944	0.135203	0.158685	7.01043e-133	0.0362245	0.00751680959716594
Weight	Maternal BMI	Birth weight	yes	no	both	1	85866	0.0745824	0.0691422	0.0800225	4.81887e-159		0.688748289916494
Weight	Paternal BMI	Birth weight	yes	no	both	1	85866	0.0251533	0.0197324	0.0305741	9.49041e-20		0.576419656461857
Weight	Maternal BMI	Birth weight	yes	no	both	2	85866	0.0711854	0.065767	0.0766039	3.24905e-146		0.833489008150434
Weight	Paternal BMI	Birth weight	yes	no	both	2	85866	0.0194906	0.0141194	0.0248618	1.14172e-12		0.371419337921341
Weight	Maternal BMI	Birth weight	yes	no	both	3	85866	0.0701475	0.0645882	0.0757068	4.91937e-135	1.64759e-49	0.996156472182423
Weight	Paternal BMI	Birth weight	yes	no	both	3	85866	0.00499535	-0.000481976	0.0104727	0.0738518	1.64759e-49	0.335451591110134
Weight	Maternal BMI	6 month weight	yes	no	both	1	69736	0.0804571	0.0710638	0.0898504	2.98238e-63		0.362502805962533
Weight	Paternal BMI	6 month weight	yes	no	both	1	69736	0.0534494	0.0441658	0.0627331	1.56663e-29		0.0145390353559654
Weight	Maternal BMI	6 month weight	yes	no	both	2	69736	0.0825562	0.0730393	0.0920731	7.87322e-65		0.364729031115032
Weight	Paternal BMI	6 month weight	yes	no	both	2	69736	0.0539002	0.0445385	0.063262	1.56155e-29		0.0128645009065238
Weight	Maternal BMI	6 month weight	yes	no	both	3	69736	0.0743425	0.0645841	0.0841009	2.04591e-50	3.47434e-06	0.634878012326253
Weight	Paternal BMI	6 month weight	yes	no	both	3	69736	0.0384895	0.0289077	0.0480714	3.45747e-15	3.47434e-06	0.0153613069730267
Weight	Maternal BMI	1 year weight	yes	no	both	1	59389	0.125018	0.112976	0.13706	4.80852e-92		0.250648551177347
Weight	Paternal BMI	1 year weight	yes	no	both	1	59389	0.0982423	0.0863111	0.110174	1.36358e-58		0.233664634450615
Weight	Maternal BMI	1 year weight	yes	no	both	2	59389	0.126172	0.113987	0.138357	1.43258e-91		0.230463541431196
Weight	Paternal BMI	1 year weight	yes	no	both	2	59389	0.0982706	0.0862524	0.110289	8.33866e-58		0.249127053898345
Weight	Maternal BMI	1 year weight	yes	no	both	3	59389	0.109646	0.0971608	0.12213	2.10987e-66	0.000533448	0.262298832688146
Weight	Paternal BMI	1 year weight	yes	no	both	3	59389	0.0753504	0.0630681	0.0876327	2.64502e-33	0.000533448	0.338143386575175
Weight	Maternal BMI	2 year weight	yes	no	both	1	31384	0.137684	0.115147	0.16022	4.84357e-33		0.783608405292644
Weight	Paternal BMI	2 year weight	yes	no	both	1	31384	0.12074	0.0985061	0.142975	1.86903e-26		0.0976879442695092
Weight	Maternal BMI	2 year weight	yes	no	both	2	31384	0.148394	0.125619	0.171169	2.38865e-37		0.725525965505891
Weight	Paternal BMI	2 year weight	yes	no	both	2	31384	0.128559	0.10618	0.150939	2.08436e-29		0.0930924581719627
Weight	Maternal BMI	2 year weight	yes	no	both	3	31384	0.126775	0.103494	0.150056	1.36402e-26	0.188635	0.979043032630692
Weight	Paternal BMI	2 year weight	yes	no	both	3	31384	0.102599	0.0797334	0.125465	1.4367e-18	0.188635	0.106404782471879
Weight	Maternal BMI	3 year weight	yes	no	both	1	41345	0.175726	0.151529	0.199922	5.59921e-46		0.128801243800441
Weight	Paternal BMI	3 year weight	yes	no	both	1	41345	0.171477	0.147489	0.195466	1.33953e-44		0.0145393597992574
Weight	Maternal BMI	3 year weight	yes	no	both	2	41345	0.187133	0.162648	0.211619	1.00052e-50		0.110625981427681
Weight	Paternal BMI	3 year weight	yes	no	both	2	41345	0.180145	0.155963	0.204327	2.76236e-48		0.0166760693712258
Weight	Maternal BMI	3 year weight	yes	no	both	3	41345	0.157433	0.132497	0.182368	3.58923e-35	0.699515	0.260159424875492
Weight	Paternal BMI	3 year weight	yes	no	both	3	41345	0.149844	0.125215	0.174474	8.81754e-33	0.699515	0.0418144893602633
Weight	Maternal BMI	Log 5 year weight	yes	no	both	1	33371	0.0201788	0.0181797	0.0221779	4.08508e-87		0.000283517009422385
Weight	Paternal BMI	Log 5 year weight	yes	no	both	1	33371	0.02049	0.0184902	0.0224898	1.06029e-89		0.00159970994987982
Weight	Maternal BMI	Log 5 year weight	yes	no	both	2	33371	0.020433	0.0184075	0.0224584	5.10585e-87		0.000247976310703997
Weight	Paternal BMI	Log 5 year weight	yes	no	both	2	33371	0.0206912	0.0186726	0.0227098	8.96877e-90		0.00159879126649306
Weight	Maternal BMI	Log 5 year weight	yes	no	both	3	33371	0.0167959	0.0147351	0.0188566	1.92346e-57	0.799217	0.00142171478814442
Weight	Paternal BMI	Log 5 year weight	yes	no	both	3	33371	0.0172143	0.0151602	0.0192684	1.25347e-60	0.799217	0.0108450835898822
Weight	Maternal BMI	Log 8 year weight	yes	no	both	1	47413	0.0334972	0.0314926	0.0355019	2.88443e-235		4.84308836895224e-07
Weight	Paternal BMI	Log 8 year weight	yes	no	both	1	47413	0.0305632	0.028567	0.0325594	7.5988e-198		9.60178793532175e-07
Weight	Maternal BMI	Log 8 year weight	yes	no	both	2	47413	0.0328323	0.0308023	0.0348622	1.50344e-220		5.24359836758642e-07
Weight	Paternal BMI	Log 8 year weight	yes	no	both	2	47413	0.0299499	0.0279382	0.0319615	3.43052e-187		1.06722395959474e-06
Weight	Maternal BMI	Log 8 year weight	yes	no	both	3	47413	0.0278728	0.0258237	0.0299219	1.33499e-156	0.0402814	2.89293527105067e-05
Weight	Paternal BMI	Log 8 year weight	yes	no	both	3	47413	0.0245525	0.0225286	0.0265764	5.7656e-125	0.0402814	0.000121167772681189
Weight	Maternal BMI	Birth weight	no	yes	both	1	85866	0.0295259	0.0279311	0.0311207	2.56699e-288
Weight	Paternal BMI	Birth weight	no	yes	both	1	85866	0.0132111	0.0111478	0.0152743	3.98583e-36
Weight	Maternal BMI	Birth weight	no	yes	both	2	85866	0.0280538	0.0264455	0.0296621	3.61316e-256
Weight	Paternal BMI	Birth weight	no	yes	both	2	85866	0.0106441	0.00858382	0.0127043	4.22823e-24
Weight	Maternal BMI	Birth weight	no	yes	both	3	85866	0.0274994	0.0258556	0.0291431	8.29825e-236	5.36398e-59
Weight	Paternal BMI	Birth weight	no	yes	both	3	85866	0.00340905	0.0013176	0.0055005	0.00139932	5.36398e-59
Weight	Maternal BMI	6 month weight	no	yes	both	1	69736	0.0202922	0.0186128	0.0219716	5.38181e-124
Weight	Paternal BMI	6 month weight	no	yes	both	1	69736	0.0189514	0.0168097	0.0210932	2.2257e-67
Weight	Maternal BMI	6 month weight	no	yes	both	2	69736	0.0207984	0.0190757	0.0225211	8.58231e-124
Weight	Paternal BMI	6 month weight	no	yes	both	2	69736	0.0191321	0.016956	0.0213082	1.52249e-66
Weight	Maternal BMI	6 month weight	no	yes	both	3	69736	0.0184586	0.0167007	0.0202166	4.12291e-94	0.00939306
Weight	Paternal BMI	6 month weight	no	yes	both	3	69736	0.014352	0.0121361	0.016568	6.36152e-37	0.00939306
Weight	Maternal BMI	1 year weight	no	yes	both	1	59389	0.0268657	0.0250351	0.0286963	5.85231e-182
Weight	Paternal BMI	1 year weight	no	yes	both	1	59389	0.0271733	0.0248376	0.0295089	4.28305e-115
Weight	Maternal BMI	1 year weight	no	yes	both	2	59389	0.0271456	0.0252707	0.0290205	3.78761e-177
Weight	Paternal BMI	1 year weight	no	yes	both	2	59389	0.0271369	0.0247659	0.0295078	1.85486e-111
Weight	Maternal BMI	1 year weight	no	yes	both	3	59389	0.0236823	0.0217703	0.0255943	3.42322e-130	0.106002
Weight	Paternal BMI	1 year weight	no	yes	both	3	59389	0.0208983	0.0184876	0.023309	9.54366e-65	0.106002
Weight	Maternal BMI	2 year weight	no	yes	both	1	31384	0.0205605	0.0181341	0.0229868	6.03693e-62
Weight	Paternal BMI	2 year weight	no	yes	both	1	31384	0.0250695	0.0219665	0.0281724	1.77215e-56
Weight	Maternal BMI	2 year weight	no	yes	both	2	31384	0.0222222	0.0197408	0.0247035	5.64305e-69
Weight	Paternal BMI	2 year weight	no	yes	both	2	31384	0.0265675	0.0234206	0.0297143	1.67465e-61
Weight	Maternal BMI	2 year weight	no	yes	both	3	31384	0.0186737	0.0161448	0.0212027	1.80279e-47	0.19238
Weight	Paternal BMI	2 year weight	no	yes	both	3	31384	0.0216508	0.0184458	0.0248558	5.12121e-40	0.19238
Weight	Maternal BMI	3 year weight	no	yes	both	1	41345	0.0251503	0.0228117	0.027489	1.26481e-98
Weight	Paternal BMI	3 year weight	no	yes	both	1	41345	0.0322021	0.0292555	0.0351487	8.69281e-102
Weight	Maternal BMI	3 year weight	no	yes	both	2	41345	0.0267548	0.0243584	0.0291513	3.82729e-106
Weight	Paternal BMI	3 year weight	no	yes	both	2	41345	0.0335847	0.0305906	0.0365788	3.98013e-107
Weight	Maternal BMI	3 year weight	no	yes	both	3	41345	0.022301	0.0198669	0.024735	4.16911e-72	0.00802573
Weight	Paternal BMI	3 year weight	no	yes	both	3	41345	0.0280578	0.0250165	0.031099	4.37314e-73	0.00802573
Weight	Maternal BMI	Log 5 year weight	no	yes	both	1	33371	0.0396881	0.0371344	0.0422418	8.40825e-204
Weight	Paternal BMI	Log 5 year weight	no	yes	both	1	33371	0.0498127	0.0466034	0.0530219	2.77774e-203
Weight	Maternal BMI	Log 5 year weight	no	yes	both	2	33371	0.0401638	0.0375408	0.0427869	6.99865e-198
Weight	Paternal BMI	Log 5 year weight	no	yes	both	2	33371	0.050252	0.046983	0.053521	1.98052e-199
Weight	Maternal BMI	Log 5 year weight	no	yes	both	3	33371	0.0332851	0.0306316	0.0359387	1.80471e-133	0.000369285
Weight	Paternal BMI	Log 5 year weight	no	yes	both	3	33371	0.0417278	0.0384205	0.0450351	5.21707e-135	0.000369285
Weight	Maternal BMI	Log 8 year weight	no	yes	both	1	47413	0.0525429	0.050464	0.0546218	2.22507e-308
Weight	Paternal BMI	Log 8 year weight	no	yes	both	1	47413	0.0610066	0.0583658	0.0636473	2.22507e-308
Weight	Maternal BMI	Log 8 year weight	no	yes	both	2	47413	0.0515749	0.0494429	0.0537068	2.22507e-308
Weight	Paternal BMI	Log 8 year weight	no	yes	both	2	47413	0.0598717	0.0571897	0.0625537	2.22507e-308
Weight	Maternal BMI	Log 8 year weight	no	yes	both	3	47413	0.0437706	0.041628	0.0459131	2.22507e-308	0.00721421
Weight	Paternal BMI	Log 8 year weight	no	yes	both	3	47413	0.0489207	0.0462342	0.0516072	5.41715e-279	0.00721421
Weight	Maternal BMI	Birth weight	yes	yes	both	1	85866	0.126454	0.119624	0.133284	2.56702e-288
Weight	Paternal BMI	Birth weight	yes	yes	both	1	85866	0.0439334	0.037072	0.0507948	3.98583e-36
Weight	Maternal BMI	Birth weight	yes	yes	both	2	85866	0.120149	0.113261	0.127037	3.61313e-256
Weight	Paternal BMI	Birth weight	yes	yes	both	2	85866	0.0353968	0.0285455	0.0422482	4.22823e-24
Weight	Maternal BMI	Birth weight	yes	yes	both	3	85866	0.117775	0.110735	0.124815	8.29825e-236	4.61482e-82
Weight	Paternal BMI	Birth weight	yes	yes	both	3	85866	0.0113368	0.00438169	0.0182919	0.00139932	4.61482e-82
Weight	Maternal BMI	6 month weight	yes	yes	both	1	69736	0.0857483	0.0786518	0.0928447	5.38183e-124
Weight	Paternal BMI	6 month weight	yes	yes	both	1	69736	0.0628862	0.0557792	0.0699932	2.2257e-67
Weight	Maternal BMI	6 month weight	yes	yes	both	2	69736	0.0878872	0.0806077	0.0951667	8.58233e-124
Weight	Paternal BMI	6 month weight	yes	yes	both	2	69736	0.0634857	0.0562648	0.0707066	1.52248e-66
Weight	Maternal BMI	6 month weight	yes	yes	both	3	69736	0.0780001	0.0705717	0.0854286	4.12291e-94	2.12944e-07
Weight	Paternal BMI	6 month weight	yes	yes	both	3	69736	0.0476241	0.0402709	0.0549773	6.36153e-37	2.12944e-07
Weight	Maternal BMI	1 year weight	yes	yes	both	1	59389	0.113191	0.105478	0.120903	5.85227e-182
Weight	Paternal BMI	1 year weight	yes	yes	both	1	59389	0.0899	0.0821728	0.0976273	4.28307e-115
Weight	Maternal BMI	1 year weight	yes	yes	both	2	59389	0.11437	0.106471	0.122269	3.78765e-177
Weight	Paternal BMI	1 year weight	yes	yes	both	2	59389	0.0897795	0.0819356	0.0976235	1.85484e-111
Weight	Maternal BMI	1 year weight	yes	yes	both	3	59389	0.0997785	0.091723	0.107834	3.42329e-130	1.45326e-06
Weight	Paternal BMI	1 year weight	yes	yes	both	3	59389	0.06914	0.0611644	0.0771155	9.54365e-65	1.45326e-06
Weight	Maternal BMI	2 year weight	yes	yes	both	1	31384	0.0874752	0.0771522	0.0977983	6.03691e-62
Weight	Paternal BMI	2 year weight	yes	yes	both	1	31384	0.0834098	0.0730859	0.0937336	1.77215e-56
Weight	Maternal BMI	2 year weight	yes	yes	both	2	31384	0.094545	0.0839879	0.105102	5.64305e-69
Weight	Paternal BMI	2 year weight	yes	yes	both	2	31384	0.0883939	0.0779238	0.098864	1.67465e-61
Weight	Maternal BMI	2 year weight	yes	yes	both	3	31384	0.0794481	0.0686886	0.0902075	1.80279e-47	0.38283
Weight	Paternal BMI	2 year weight	yes	yes	both	3	31384	0.0720354	0.061372	0.0826989	5.12122e-40	0.38283
Weight	Maternal BMI	3 year weight	yes	yes	both	1	41345	0.104602	0.0948752	0.114329	1.26483e-98
Weight	Paternal BMI	3 year weight	yes	yes	both	1	41345	0.10639	0.0966548	0.116125	8.69271e-102
Weight	Maternal BMI	3 year weight	yes	yes	both	2	41345	0.111275	0.101308	0.121242	3.8272e-106
Weight	Paternal BMI	3 year weight	yes	yes	both	2	41345	0.110958	0.101066	0.12085	3.98019e-107
Weight	Maternal BMI	3 year weight	yes	yes	both	3	41345	0.0927511	0.0826278	0.102874	4.16911e-72	0.994636
Weight	Paternal BMI	3 year weight	yes	yes	both	3	41345	0.0926976	0.0826499	0.102745	4.37315e-73	0.994636
Weight	Maternal BMI	Log 5 year weight	yes	yes	both	1	33371	0.163237	0.152734	0.17374	8.40837e-204
Weight	Paternal BMI	Log 5 year weight	yes	yes	both	1	33371	0.163099	0.152591	0.173607	2.77782e-203
Weight	Maternal BMI	Log 5 year weight	yes	yes	both	2	33371	0.165194	0.154405	0.175982	6.99847e-198
Weight	Paternal BMI	Log 5 year weight	yes	yes	both	2	33371	0.164537	0.153834	0.17524	1.98051e-199
Weight	Maternal BMI	Log 5 year weight	yes	yes	both	3	33371	0.136901	0.125987	0.147816	1.80471e-133	0.974555
Weight	Paternal BMI	Log 5 year weight	yes	yes	both	3	33371	0.136627	0.125798	0.147456	5.21714e-135	0.974555
Weight	Maternal BMI	Log 8 year weight	yes	yes	both	1	47413	0.215774	0.207237	0.224311	2.22507e-308
Weight	Paternal BMI	Log 8 year weight	yes	yes	both	1	47413	0.197875	0.18931	0.20644	2.22507e-308
Weight	Maternal BMI	Log 8 year weight	yes	yes	both	2	47413	0.211799	0.203044	0.220554	2.22507e-308
Weight	Paternal BMI	Log 8 year weight	yes	yes	both	2	47413	0.194194	0.185495	0.202893	2.22507e-308
Weight	Maternal BMI	Log 8 year weight	yes	yes	both	3	47413	0.179749	0.170951	0.188548	2.22507e-308	0.00233071
Weight	Paternal BMI	Log 8 year weight	yes	yes	both	3	47413	0.158675	0.149961	0.167388	5.41715e-279	0.00233071

## Sheet: S1 Table notes
Model 1 was adjusted for offspring age (where appropriate) and sex
Model 2 was addiitonally adjusted for potential confounders (see "formula" column for details)
Model 3 was additionally adjusted for the other parent's BMI
