# Supplementary material for: Parental body mass index and offspring childhood body size and eating behaviour: A structural equation modelling analysis in the Norwegian Mother, Father and Child Cohort Study
Source: PLoS Med. 2026 Jun 23;23(6):e1005094. doi: 10.1371/journal.pmed.1005094 (PMC13289933; doi:10.1371/journal.pmed.1005094)
Supplement: S2 Table — (XLSX) [file pmed.1005094.s004.xlsx]

## Sheet: S2 Table
									Phenotypic covariance				Genetic covariance				Familial environmental covariance				Residual covariance				Genetic covariance %c			Familial environmental covariance %c			Residual covariance %c			a1		d1		c1		e1		rE		a2		d2		c2
Exposure	Outcome	Modela	Offspring sex	Liability threshold model	Notes	n families	n parents	n offspringb	Estimate	Lower 95% CI	Upper 95% CI	P	Estimate	Lower 95% CI	Upper 95% CI	P	Estimate	Lower 95% CI	Upper 95% CI	P	Estimate	Lower 95% CI	Upper 95% CI	P	Estimate	Lower 95% CI	Upper 95% CI	Estimate	Lower 95% CI	Upper 95% CI	Estimate	Lower 95% CI	Upper 95% CI	Estimate	SEd	Estimate	SEd	Estimate	SEd	Estimate	SEd	Estimate	SEd	Estimate	SEd	Estimate	SEd	Estimate	SEd
Maternal BMI	1 year weight	ADE-ACE	Both	No	NA	23036	22879	31175	0.136173	0.1264	0.145436	3.4565e-173	0.173211	0.132598	0.210681	1.94565e-10	NA	NA	NA	NA	-0.0370381	-0.0738471	0.00435648	0.159997	1.27199	0.970466	1.55232	NA	NA	NA	-0.271994	-0.552317	0.029534	0.60966	0.050719	0.677444	0.0535018	NA	NA	0.372697	0.0320212	0.379225	0.106865	0.434087	0.176479	NA	NA	0.4155	0.0578786
Maternal BMI	1 year weight	ADE-ACE	Male	No	NA	16312	15960	15924	0.13084	0.118342	0.144543	2.67547e-87	0.191304	0.143391	0.245151	4.58321e-05	NA	NA	NA	NA	-0.0604642	-0.114952	-0.010539	0.148872	1.46212	1.07302	1.9016	NA	NA	NA	-0.462123	-0.901599	-0.0730175	0.540889	0.0829645	0.769188	0.0649666	NA	NA	0.280426	0.0534297	-0.120966	0.427955	6.4838e-05	1.07226	NA	NA	0.438743	0.0381088
Maternal BMI	1 year weight	ADE-ACE	Female	No	NA	15759	15445	15251	0.142811	0.130481	0.156709	3.35417e-102	0.136152	0.0335985	0.205727	0.0199067	NA	NA	NA	NA	0.00665931	-0.0639912	0.109432	0.907134	0.95337	0.231476	1.45451	NA	NA	NA	0.0466303	-0.454512	0.768524	0.65828	0.0935111	0.655965	0.108545	NA	NA	0.324501	0.0656502	0.118347	0.357656	0.550688	0.216261	NA	NA	0.410158	0.0992139
Maternal BMI	1 year weight	ACE-ACE	Both	No	NA	23036	22879	31175	0.136358	0.126564	0.145632	2.97592e-173	0.181257	0.131665	0.232887	2.67897e-07	-0.000383564	-0.0226181	0.0160382	1.38107e-05	-0.0445162	-0.0861604	0.002144	0.121259	1.32928	0.959199	1.71479	-0.00281292	-0.166742	0.117628	-0.326466	-0.642048	0.0133468	0.799241	0.0202652	NA	NA	0.00142263	0.0619583	0.575735	0.0268872	0.73976	0.0245918	0.601814	0.108204	NA	NA	0.366176	0.061292
Maternal BMI	1 year weight	AE-ACE	Both	No	NA	23036	22879	31175	0.13636	0.12659	0.14568	3.57839e-173	0.180744	0.134766	0.222539	1.94033e-10	NA	NA	NA	NA	-0.0443844	-0.0861174	0.00103503	0.114376	1.32549	0.993923	1.64297	NA	NA	NA	-0.325494	-0.642968	0.00607673	0.799293	0.0201299	NA	NA	NA	NA	0.575668	0.0267246	0.739699	0.0244546	0.603273	0.0875376	NA	NA	0.365537	0.05475
Paternal BMI	1 year weight	ADE-ACE	Both	No	NA	24009	23840	34292	0.0921912	0.08333	0.101202	2.27658e-90	0.121365	0.0831107	0.155978	2.38989e-07	NA	NA	NA	NA	-0.029174	-0.0637735	0.00891455	0.213082	1.31645	0.904606	1.70494	NA	NA	NA	-0.316451	-0.704938	0.0953944	0.698514	0.0820355	0.334402	0.305934	NA	NA	0.612989	0.081174	0.708561	0.0772778	0.698253	0.0665196	NA	NA	0.328982	0.0516072
Paternal BMI	1 year weight	ADE-ACE	Male	No	NA	17543	17101	17530	0.0885711	0.0760508	0.10039	6.00013e-46	0.153728	0.0827988	0.215528	0.000460121	NA	NA	NA	NA	-0.0651568	-0.126791	0.00545685	0.135967	1.73564	0.944515	2.47218	NA	NA	NA	-0.735644	-1.47218	0.0554854	0.773329	0.0388062	0.000210581	0.760327	NA	NA	0.623866	0.0473208	0.697529	0.0466087	0.702385	0.108867	NA	NA	0.312497	0.0961671
Paternal BMI	1 year weight	ADE-ACE	Female	No	NA	17013	16585	16762	0.100896	0.0885141	0.113556	9.38656e-57	0.01132	-0.0732283	0.092316	0.813651	NA	NA	NA	NA	0.0895762	0.00691833	0.174679	0.0621657	0.112194	-0.730385	0.928767	NA	NA	NA	0.887806	0.0712329	1.73038	0.694732	0.0441874	8.03192e-06	0.791373	NA	NA	0.689627	0.0440438	0.771555	0.029902	0.751496	0.0572442	NA	NA	0.289256	0.0835603
Paternal BMI	1 year weight	ACE-ACE	Both	No	NA	24009	23840	34292	0.0922171	0.0833046	0.101207	1.98295e-90	0.129804	0.0590037	0.178227	0.00110208	-0.00624793	-0.0367627	0.0376439	0.00027075	-0.0313393	-0.0653759	0.00925252	0.200613	1.4076	0.62538	1.93368	-0.0677524	-0.40152	0.414217	-0.339843	-0.718229	0.100311	0.73837	0.0237186	NA	NA	0.0269366	0.103291	0.655435	0.024761	0.745082	0.0195754	0.695208	0.0883126	NA	NA	0.331414	0.0597132
Paternal BMI	1 year weight	AE-ACE	Both	No	NA	24009	23840	34292	0.0922026	0.0833191	0.101214	2.16833e-90	0.121858	0.0834638	0.15672	2.31905e-07	NA	NA	NA	NA	-0.0296557	-0.0643062	0.00883062	0.207487	1.32164	0.908592	1.71071	NA	NA	NA	-0.321636	-0.710708	0.0914081	0.739713	0.0219078	NA	NA	NA	NA	0.654485	0.0240903	0.744341	0.0191437	0.71105	0.0553064	NA	NA	0.322909	0.0492389
Maternal BMI	1yr BMI	ADE-ACE	Both	No	NA	23036	22879	31100	0.127262	0.117528	0.136351	4.83779e-154	0.130991	0.0883629	0.170231	1.42501e-06	NA	NA	NA	NA	-0.00372918	-0.0448963	0.0382569	0.898508	1.0293	0.703554	1.35549	NA	NA	NA	-0.0293031	-0.355487	0.296446	0.594772	0.0575627	0.692533	0.0567978	NA	NA	0.36884	0.031362	0.366249	0.107969	0.727178	0.103427	NA	NA	-0.163839	0.146117
Maternal BMI	1yr BMI	ADE-ACE	Male	No	NA	16312	15960	15888	0.127436	0.114568	0.14081	2.49817e-81	0.145093	0.0738519	0.19786	0.000109201	NA	NA	NA	NA	-0.0176571	-0.0718107	0.0523578	0.589412	1.13856	0.589873	1.57899	NA	NA	NA	-0.138557	-0.578988	0.410127	0.499331	0.108397	0.799614	0.0725135	NA	NA	0.271989	0.0482798	-0.191586	0.423907	0.640871	0.0968967	NA	NA	9.46607e-05	0.670334
Maternal BMI	1yr BMI	ADE-ACE	Female	No	NA	15758	15445	15212	0.124879	0.112618	0.138273	4.87609e-80	0.114273	-0.0100919	0.1881	0.0695188	NA	NA	NA	NA	0.0106057	-0.0642024	0.134433	0.862858	0.915072	-0.0924625	1.52307	NA	NA	NA	0.0849278	-0.52307	1.09246	0.646346	0.0980579	0.667895	0.108238	NA	NA	0.323826	0.0645576	0.114528	0.353993	0.717096	0.159338	NA	NA	-0.262765	0.149209
Maternal BMI	1yr BMI	ACE-ACE	Both	No	NA	23036	22879	31100	0.127356	0.117531	0.136363	4.98174e-154	0.141501	0.0792387	0.19102	3.21075e-06	-0.006884	-0.0394804	0.000213229	0.307705	-0.00726093	-0.044901	0.0490853	0.808339	1.11107	0.635193	1.50584	-0.0540532	-0.31034	0.00161245	-0.0570129	-0.356735	0.381165	0.796125	0.0250766	NA	NA	0.0523432	0.0926533	0.577715	0.0293339	0.741563	0.0265054	0.791745	0.0809258	NA	NA	0.0622284	0.344585
Maternal BMI	1yr BMI	AE-ACE	Both	No	NA	23036	22879	31100	0.127391	0.117584	0.136381	5.15184e-154	0.131265	0.0792544	0.163977	2.41239e-06	NA	NA	NA	NA	-0.00387364	-0.0373954	0.0457246	0.867241	1.03041	0.645017	1.29769	NA	NA	NA	-0.0304074	-0.29769	0.354983	0.800408	0.0203243	NA	NA	NA	NA	0.574195	0.0270855	0.738384	0.0249649	0.807717	0.0247485	NA	NA	-4.41386e-05	0.296756
Paternal BMI	1yr BMI	ADE-ACE	Both	No	NA	24009	23840	34210	0.0871356	0.0782119	0.0958445	4.04077e-85	0.0796297	0.0331701	0.114671	0.00165345	NA	NA	NA	NA	0.00750598	-0.0278489	0.0536796	0.72619	0.913859	0.384338	1.32328	NA	NA	NA	0.0861414	-0.323281	0.615662	0.678618	0.0850475	0.397359	0.251653	NA	NA	0.59757	0.078921	0.693365	0.0810853	0.841868	0.0144524	NA	NA	-6.47678e-05	0.165112
Paternal BMI	1yr BMI	ADE-ACE	Male	No	NA	17542	17101	17489	0.0887827	0.0768438	0.100931	4.93129e-47	0.148811	0.083841	0.208086	0.00202331	NA	NA	NA	NA	-0.0600278	-0.120059	0.00498938	0.124254	1.67612	0.944468	2.4074	NA	NA	NA	-0.676121	-1.4074	0.0555318	0.698063	0.181827	0.432183	0.503056	NA	NA	0.559613	0.175927	0.62411	0.236572	0.774059	0.0787075	NA	NA	7.11294e-06	0.159485
Paternal BMI	1yr BMI	ADE-ACE	Female	No	NA	17011	16585	16721	0.0855789	0.0733071	0.0974261	4.49412e-44	-0.036929	-0.112964	0.0626292	0.455516	NA	NA	NA	NA	0.122508	0.0237314	0.199455	0.0135301	-0.43152	-1.34	0.719753	NA	NA	NA	1.43152	0.280247	2.34	0.694424	0.0442509	0.000964671	0.776688	NA	NA	0.689904	0.044068	0.771681	0.0298924	0.811643	0.0572971	NA	NA	0.18477	0.134142
Paternal BMI	1yr BMI	ACE-ACE	Both	No	NA	24009	23840	34210	0.0871457	0.0782608	0.0959254	3.28557e-85	0.0800088	-0.0190043	0.125193	0.00768195	-3.04712e-09	-0.0349066	0.0294588	0.999812	0.00713685	-0.0282326	0.0575957	0.751298	0.918104	-0.213225	1.44031	-3.49659e-08	-0.398873	0.337429	0.0818956	-0.329941	0.654717	0.738431	0.0221073	NA	NA	-0.000151523	0.648784	0.655953	0.0242181	0.745511	0.0191135	0.845226	0.0125773	NA	NA	-7.76744e-06	0.150819
Paternal BMI	1yr BMI	AE-ACE	Both	No	NA	24009	23840	34210	0.0871458	0.078228	0.0958469	4.84667e-85	0.0800084	0.0330535	0.117873	0.00187464	NA	NA	NA	NA	0.00713743	-0.0316039	0.0538081	0.751298	0.918098	0.3876	1.36234	NA	NA	NA	0.0819022	-0.362337	0.6124	0.73843	0.022073	NA	NA	NA	NA	0.655953	0.0241852	0.745511	0.0190879	0.845226	0.0125406	NA	NA	1.0282e-06	0.149616
Maternal BMI	2 year weight	ADE-ACE	Both	No	NA	22961	22879	17364	0.108532	0.0963915	0.121257	1.95538e-65	0.136426	0.0888761	0.202549	0.00025766	NA	NA	NA	NA	-0.0278937	-0.0934832	0.0208484	0.451897	1.25701	0.807026	1.88124	NA	NA	NA	-0.25701	-0.881242	0.192974	0.59884	0.0552063	0.687383	0.0561218	NA	NA	0.371853	0.0323712	0.376445	0.108759	0.712466	0.128066	NA	NA	-0.2741	0.111629
Maternal BMI	2 year weight	ADE-ACE	Male	No	NA	16152	15960	8911	0.116369	0.10024	0.134449	3.99399e-41	0.130287	-0.011352	0.204886	0.0270858	NA	NA	NA	NA	-0.0139176	-0.0896221	0.129548	0.74314	1.1196	-0.136748	1.80269	NA	NA	NA	-0.119598	-0.802691	1.13675	0.515304	0.109455	-0.788419	0.0764453	NA	NA	0.275053	0.0462911	-0.165129	0.392691	0.624772	0.14272	NA	NA	4.59149e-05	0.413205
Maternal BMI	2 year weight	ADE-ACE	Female	No	NA	15614	15445	8453	0.107812	0.0915391	0.126143	1.08599e-33	0.179196	0.0876339	0.264326	0.00771626	NA	NA	NA	NA	-0.0713845	-0.156534	0.0213769	0.280571	1.66212	0.794938	2.55447	NA	NA	NA	-0.662122	-1.55447	0.205062	0.661403	0.0899403	0.651153	0.108004	NA	NA	0.327703	0.0703234	0.135453	0.372082	0.614066	0.271371	NA	NA	0.411595	0.140054
Maternal BMI	2 year weight	ACE-ACE	Both	No	NA	22961	22879	17364	0.108649	0.0965142	0.121298	2.05682e-65	0.136008	0.0821404	0.199012	0.00075396	0.00176961	-0.00378795	0.0169814	0.341444	-0.0291286	-0.0886885	0.0253205	0.448436	1.25181	0.747665	1.84362	0.0162874	-0.0354239	0.157571	-0.268098	-0.839163	0.231824	0.79743	0.0204976	NA	NA	-0.0114112	0.0813644	0.578061	0.0269799	0.741865	0.024378	0.802143	0.0724807	NA	NA	0.208629	0.119223
Maternal BMI	2 year weight	AE-ACE	Both	No	NA	22961	22879	17364	0.108642	0.0964847	0.121296	2.07617e-65	0.138416	0.0859136	0.198713	0.000282863	NA	NA	NA	NA	-0.0297743	-0.0891807	0.0235471	0.437932	1.27406	0.78228	1.84487	NA	NA	NA	-0.27406	-0.844875	0.21772	0.797483	0.0204249	NA	NA	NA	NA	0.578095	0.0269618	0.741896	0.0243576	0.798387	0.0702955	NA	NA	0.212769	0.114208
Paternal BMI	2 year weight	ADE-ACE	Both	No	NA	23935	23840	19051	0.0940581	0.081503	0.10477	3.92891e-58	0.119085	0.0662796	0.165275	0.000209305	NA	NA	NA	NA	-0.025027	-0.072457	0.0280852	0.440003	1.26608	0.713489	1.79269	NA	NA	NA	-0.26608	-0.792686	0.286511	0.710133	0.0833312	-0.288651	0.370277	NA	NA	0.622829	0.0839595	0.717678	0.0762043	0.799366	0.0690714	NA	NA	0.229405	0.0987985
Paternal BMI	2 year weight	ADE-ACE	Male	No	NA	17339	17101	9800	0.0902294	0.0754738	0.106298	2.01206e-30	0.165052	0.0665963	0.249281	0.00494529	NA	NA	NA	NA	-0.0748228	-0.158652	0.0261357	0.197243	1.82925	0.714103	2.82615	NA	NA	NA	-0.829251	-1.82615	0.285897	0.774954	0.0384949	8.13687e-05	0.619468	NA	NA	0.62182	0.047181	0.695356	0.0469581	0.711521	0.158381	NA	NA	0.170325	0.266475
Paternal BMI	2 year weight	ADE-ACE	Female	No	NA	16824	16585	9251	0.100839	0.0830978	0.115648	1.51972e-33	0.000558401	-0.117449	0.10772	0.993095	NA	NA	NA	NA	0.100281	-0.00854309	0.217386	0.118307	0.00553752	-1.17262	1.05914	NA	NA	NA	0.994462	-0.0591395	2.17262	0.693611	0.0444712	0.0001633	1.20654	NA	NA	0.690745	0.044182	0.772302	0.0298482	0.896278	0.0438076	NA	NA	0.175191	0.172671
Paternal BMI	2 year weight	ACE-ACE	Both	No	NA	23935	23840	19051	0.0940683	0.0814146	0.104763	3.95978e-58	0.113835	0.0491602	0.17011	0.00661876	0.00549347	-0.0256533	0.0476117	0.311494	-0.0252598	-0.0707832	0.0289712	0.438985	1.21013	0.534568	1.83218	0.0583987	-0.269257	0.505567	-0.268526	-0.77198	0.294629	0.738796	0.0272869	NA	NA	0.0371469	0.175586	0.654488	0.0254967	0.744326	0.0202261	0.815463	0.0712733	NA	NA	0.215444	0.108773
Paternal BMI	2 year weight	AE-ACE	Both	No	NA	23935	23840	19051	0.0940805	0.0814428	0.104759	3.70091e-58	0.120284	0.0662711	0.166051	0.000188599	NA	NA	NA	NA	-0.0262032	-0.0720572	0.0286539	0.419304	1.27852	0.711057	1.79066	NA	NA	NA	-0.278519	-0.790662	0.288943	0.740388	0.0218732	NA	NA	NA	NA	0.653732	0.0240974	0.743735	0.0192169	0.80581	0.0631342	NA	NA	0.224698	0.0991445
Maternal BMI	2yr BMI	ADE-ACE	Both	No	NA	22959	22879	17001	0.0984031	0.0868082	0.110726	3.44814e-56	0.141496	0.0759646	0.192424	0.000394612	NA	NA	NA	NA	-0.0430932	-0.0937972	0.0237011	0.211213	1.43793	0.75632	1.99164	NA	NA	NA	-0.437925	-0.991641	0.24368	0.588731	0.0570658	0.697646	0.0552448	NA	NA	0.368863	0.0312145	0.366313	0.10745	0.707277	0.10948	NA	NA	-0.183166	0.175807
Maternal BMI	2yr BMI	ADE-ACE	Male	No	NA	16144	15960	8718	0.102702	0.0860459	0.120415	1.01719e-31	0.0731187	-0.143654	0.175361	0.407213	NA	NA	NA	NA	0.0295831	-0.0749329	0.246345	0.679064	0.711952	-1.46998	1.75005	NA	NA	NA	0.288048	-0.750046	2.46998	0.528204	0.11109	0.779892	0.0804646	NA	NA	0.27499	0.0500245	-0.166062	0.425051	0.800719	0.155105	NA	NA	-0.200978	0.265862
Maternal BMI	2yr BMI	ADE-ACE	Female	No	NA	15609	15445	8283	0.096186	0.0803276	0.114269	1.51856e-28	0.237875	0.184835	0.320779	0.00133133	NA	NA	NA	NA	-0.141689	-0.226205	-0.086022	0.0522544	2.47308	1.80843	3.66839	NA	NA	NA	-1.47308	-2.66839	-0.808431	0.634872	0.0891042	0.679597	0.0962215	NA	NA	0.322088	0.0642192	0.104762	0.35797	0.000205466	2.21311	NA	NA	0.447034	0.0667942
Maternal BMI	2yr BMI	ACE-ACE	Both	No	NA	22959	22879	17001	0.098553	0.0868516	0.110908	4.01486e-56	0.145103	0.0437258	0.205581	0.000891403	-4.87305e-11	-0.0639798	-7.03722e-12	1	-0.0465497	-0.106527	0.0561871	0.206385	1.47233	0.424166	2.11779	-4.94459e-10	-0.655202	-7.04676e-11	-0.472331	-1.11351	0.575834	0.798311	0.0204461	NA	NA	1.03824e-05	0.0930604	0.577089	0.0270597	0.740995	0.0245712	0.789646	0.0233792	NA	NA	6.04784e-05	0.514737
Maternal BMI	2yr BMI	AE-ACE	Both	No	NA	22959	22879	17001	0.0985524	0.0868516	0.110892	4.01952e-56	0.145102	0.0437895	0.20505	0.000891403	NA	NA	NA	NA	-0.0465497	-0.106508	0.0559462	0.206385	1.47233	0.426866	2.11328	NA	NA	NA	-0.472334	-1.11328	0.573134	0.79831	0.0204575	NA	NA	NA	NA	0.57709	0.0270742	0.740996	0.024584	0.789646	0.0234049	NA	NA	-2.12265e-05	0.553524
Paternal BMI	2yr BMI	ADE-ACE	Both	No	NA	23934	23840	18653	0.0802508	0.0683434	0.0911472	2.18891e-43	0.131539	0.0749871	0.172155	6.49796e-05	NA	NA	NA	NA	-0.0512887	-0.0926994	0.00666451	0.0729944	1.6391	0.930905	2.20169	NA	NA	NA	-0.639105	-1.20169	0.0690946	0.676081	0.0751588	0.40442	0.216309	NA	NA	0.595709	0.0707035	0.691436	0.0733563	0.787878	0.0267243	NA	NA	-1.20346e-05	0.293997
Paternal BMI	2yr BMI	ADE-ACE	Male	No	NA	17332	17101	9590	0.0843807	0.068907	0.101131	5.05292e-25	0.116894	-0.015192	0.183897	0.0584872	NA	NA	NA	NA	-0.0325132	-0.0996363	0.103897	0.602812	1.38532	-0.164186	2.22416	NA	NA	NA	-0.385316	-1.22416	1.16419	0.774492	0.0388458	3.60303e-05	1.26258	NA	NA	0.622382	0.0475482	0.69594	0.04718	0.804598	0.112031	NA	NA	0.218885	0.191725
Paternal BMI	2yr BMI	ADE-ACE	Female	No	NA	16817	16585	9063	0.0759597	0.0586366	0.0910464	1.63485e-20	0.0852823	-0.139423	0.180638	0.266665	NA	NA	NA	NA	-0.00932257	-0.104889	0.214655	0.882892	1.12273	-1.81717	2.42367	NA	NA	NA	-0.12273	-1.42367	2.81717	0.691815	0.0444242	0.000217002	1.14056	NA	NA	0.692546	0.0439116	0.773508	0.0294442	0.833675	0.0411869	NA	NA	1.72572e-05	0.324777
Paternal BMI	2yr BMI	ACE-ACE	Both	No	NA	23934	23840	18653	0.0802963	0.0684226	0.0912855	2.1808e-43	0.135136	0.0539001	0.18484	0.000559634	7.09586e-11	-0.0178878	0.0658821	1	-0.0548401	-0.10061	0.00393458	0.0725181	1.68297	0.755171	2.3653	8.83709e-10	-0.22108	0.840682	-0.682971	-1.31898	0.0293285	0.738021	0.0220707	NA	NA	4.52419e-05	0.433916	0.656426	0.0241513	0.745872	0.0190213	0.79646	0.022533	NA	NA	-3.16046e-06	0.25924
Paternal BMI	2yr BMI	AE-ACE	Both	No	NA	23934	23840	18653	0.0802966	0.068408	0.0912217	2.07512e-43	0.135138	0.0736584	0.178753	7.63081e-05	NA	NA	NA	NA	-0.0548411	-0.0996655	0.00725903	0.0725181	1.68298	0.930824	2.28498	NA	NA	NA	-0.682982	-1.28498	0.0691764	0.738021	0.0220318	NA	NA	NA	NA	0.656425	0.0241086	0.745871	0.0189888	0.796458	0.0223309	NA	NA	1.55217e-05	0.233502
Maternal BMI	3 year weight	ADE-ACE	Both	No	NA	22991	22879	23045	0.116006	0.104055	0.127057	1.18465e-87	0.155727	0.118047	0.205159	1.40744e-08	NA	NA	NA	NA	-0.039721	-0.0897746	-0.00119102	0.185455	1.34241	1.01097	1.795	NA	NA	NA	-0.342406	-0.794997	-0.01097	0.608982	0.0532752	0.67926	0.0553358	NA	NA	0.370555	0.031628	0.372059	0.107391	0.735827	0.115902	NA	NA	-0.18304	0.150976
Maternal BMI	3 year weight	ADE-ACE	Male	No	NA	16202	15960	11801	0.117203	0.102267	0.133299	8.76042e-50	0.155675	0.011711	0.222688	0.000144636	NA	NA	NA	NA	-0.038472	-0.108208	0.10445	0.312204	1.32825	0.0873136	1.96468	NA	NA	NA	-0.328251	-0.964685	0.912686	0.500394	0.113255	0.798894	0.0748194	NA	NA	0.272216	0.0454698	-0.189889	0.398177	0.6363	0.118178	NA	NA	3.10386e-05	0.304883
Maternal BMI	3 year weight	ADE-ACE	Female	No	NA	15661	15445	11244	0.11521	0.0994167	0.131619	1.53591e-45	0.199461	0.107432	0.260815	0.00043846	NA	NA	NA	NA	-0.084251	-0.146627	0.0077568	0.0828546	1.73128	0.936786	2.33024	NA	NA	NA	-0.731285	-1.33024	0.0632136	0.641496	0.095523	0.674147	0.103858	NA	NA	0.320397	0.0626334	0.0953062	0.354664	0.48188	0.381907	NA	NA	0.490397	0.121056
Maternal BMI	3 year weight	ACE-ACE	Both	No	NA	22991	22879	23045	0.116133	0.104096	0.127122	1.08095e-87	0.169714	0.116585	0.214783	1.55865e-08	-0.00610084	-0.0317508	9.19885e-05	0.378758	-0.0474808	-0.0888898	0.000739572	0.060331	1.46138	1.01214	1.89134	-0.0525334	-0.273989	0.000804071	-0.40885	-0.786916	0.00227046	0.799949	0.0229294	NA	NA	0.0438455	0.086084	0.573224	0.028271	0.737483	0.0261654	0.813563	0.0936726	NA	NA	0.0767159	0.346928
Maternal BMI	3 year weight	AE-ACE	Both	No	NA	22991	22879	23045	0.116171	0.104091	0.127088	1.028e-87	0.160398	0.112038	0.1962	1.61979e-08	NA	NA	NA	NA	-0.0442275	-0.0813451	0.0040662	0.070307	1.38071	0.975902	1.72336	NA	NA	NA	-0.380711	-0.723363	0.0240978	0.802913	0.020186	NA	NA	NA	NA	0.570778	0.0271253	0.735229	0.0254504	0.831928	0.0307211	NA	NA	5.0377e-05	0.506483
Paternal BMI	3 year weight	ADE-ACE	Both	No	NA	23947	23840	25019	0.105815	0.0949801	0.116211	9.54238e-85	0.145097	0.103985	0.180482	1.5391e-08	NA	NA	NA	NA	-0.0392817	-0.0754781	0.00140915	0.110366	1.37123	0.986237	1.7314	NA	NA	NA	-0.37123	-0.731402	0.0137633	0.700287	0.0774861	0.331931	0.289661	NA	NA	0.612334	0.0766091	0.707915	0.0731806	0.814523	0.0551103	NA	NA	0.173386	0.115999
Paternal BMI	3 year weight	ADE-ACE	Male	No	NA	17401	17101	12820	0.0920323	0.0777894	0.106019	1.85398e-36	0.193894	0.125467	0.252063	0.000113358	NA	NA	NA	NA	-0.101861	-0.160963	-0.032614	0.016998	2.1068	1.33905	2.86384	NA	NA	NA	-1.1068	-1.86384	-0.339052	0.771942	0.0703641	0.0403415	2.18332	NA	NA	0.624272	0.083172	0.697642	0.0809923	0.772876	0.0714743	NA	NA	-0.000103825	0.201374
Paternal BMI	3 year weight	ADE-ACE	Female	No	NA	16866	16585	12199	0.12109	0.105278	0.135796	1.93937e-54	0.109466	-0.0793802	0.198239	0.117375	NA	NA	NA	NA	0.0116243	-0.0791427	0.19749	0.837689	0.904003	-0.640277	1.66564	NA	NA	NA	0.0959974	-0.665644	1.64028	0.682175	0.277164	0.196064	1.79933	NA	NA	0.674178	0.250539	0.761034	0.177716	0.788721	0.133081	NA	NA	0.315017	0.138105
Paternal BMI	3 year weight	ACE-ACE	Both	No	NA	23947	23840	25019	0.105861	0.0950104	0.116293	7.77619e-85	0.160621	0.107172	0.205373	1.67613e-07	-0.0108117	-0.0430188	0.0142872	0.655858	-0.0439485	-0.082304	-0.00306938	0.0864962	1.51728	1.01672	1.96074	-0.102131	-0.408313	0.130226	-0.415153	-0.799007	-0.0304054	0.710944	0.0758422	NA	NA	0.146485	0.175338	0.669802	0.0450745	0.75588	0.0330258	0.783988	0.121618	NA	NA	0.205775	0.141646
Paternal BMI	3 year weight	AE-ACE	Both	No	NA	23947	23840	25019	0.105842	0.0949744	0.116218	8.40686e-85	0.147876	0.105694	0.181465	1.48079e-08	NA	NA	NA	NA	-0.0420346	-0.0764073	0.000539893	0.0852808	1.39715	0.996264	1.73719	NA	NA	NA	-0.397146	-0.737194	0.00373601	0.740767	0.0218898	NA	NA	NA	NA	0.653321	0.0241399	0.743409	0.019286	0.824794	0.0493152	NA	NA	0.160937	0.122266
Maternal BMI	3yr BMI	ADE-ACE	Both	No	NA	22980	22879	21512	0.0974857	0.0864483	0.109503	1.77169e-62	0.18344	0.139427	0.221443	1.75151e-10	NA	NA	NA	NA	-0.0859545	-0.124998	-0.040023	0.000509105	1.88171	1.40033	2.3448	NA	NA	NA	-0.881715	-1.3448	-0.400327	0.546827	0.061911	0.73522	0.0511936	NA	NA	0.359972	0.0283778	0.33468	0.10512	0.638893	0.0412857	NA	NA	-8.91131e-06	0.122154
Maternal BMI	3yr BMI	ADE-ACE	Male	No	NA	16183	15960	11019	0.0987772	0.0839915	0.114976	1.22901e-35	0.0992282	-0.204222	0.269177	5.54351e-08	NA	NA	NA	NA	-0.000451032	-0.171479	0.301845	0.994795	1.00457	-2.12331	2.82479	NA	NA	NA	-0.00456615	-1.82479	3.12331	0.223283	0.220341	0.919179	0.0555948	NA	NA	0.258788	0.0380753	-0.316288	0.388153	1.20126e-05	0.288083	NA	NA	4.42297e-06	0.148619
Maternal BMI	3yr BMI	ADE-ACE	Female	No	NA	15640	15445	10493	0.0953624	0.0797759	0.112344	3.07751e-30	0.204595	0.120102	0.276805	0.000350585	NA	NA	NA	NA	-0.109232	-0.182905	-0.0211694	0.0283996	2.14544	1.20155	3.05542	NA	NA	NA	-1.14544	-2.05542	-0.201548	0.620162	0.0949424	0.693959	0.0966725	NA	NA	0.319906	0.0615845	0.0925302	0.350325	0.536945	0.261192	NA	NA	-0.362336	0.156826
Maternal BMI	3yr BMI	ACE-ACE	Both	No	NA	22980	22879	21512	0.097786	0.086751	0.109772	1.21369e-62	0.246234	0.194373	0.284102	1.24935e-08	-0.0210822	-0.0571712	-1.27655e-12	0.264743	-0.127366	-0.169348	-0.0800547	2.19632e-05	2.51809	1.91228	3.03103	-0.215595	-0.595707	-1.25492e-11	-1.3025	-1.82521	-0.775024	0.758962	0.0494973	NA	NA	0.162348	0.0924538	0.606768	0.040259	0.765713	0.0312735	0.656664	0.0701695	NA	NA	-7.69778e-06	0.118544
Maternal BMI	3yr BMI	AE-ACE	Both	No	NA	22980	22879	21512	0.0981956	0.0872536	0.110215	4.09553e-63	0.232871	0.173372	0.271973	2.37029e-08	NA	NA	NA	NA	-0.134676	-0.17513	-0.0746317	4.2257e-05	2.3715	1.73994	2.8814	NA	NA	NA	-1.3715	-1.8814	-0.739941	0.798377	0.020596	NA	NA	NA	NA	0.577498	0.0272398	0.741358	0.0246795	0.724709	0.0242827	NA	NA	-2.6864e-06	0.093261
Paternal BMI	3yr BMI	ADE-ACE	Both	No	NA	23938	23840	23319	0.0870196	0.0766279	0.0980415	1.81454e-56	0.18059	0.123613	0.21791	1.36607e-09	NA	NA	NA	NA	-0.0935705	-0.131924	-0.035551	0.000509109	2.07528	1.4027	2.58897	NA	NA	NA	-1.07528	-1.58897	-0.402697	0.556062	0.0754025	0.627565	0.0964381	NA	NA	0.521882	0.0491928	0.597984	0.0759513	0.660427	0.0415971	NA	NA	5.0175e-06	0.185318
Paternal BMI	3yr BMI	ADE-ACE	Male	No	NA	17371	17101	11951	0.0864115	0.0722346	0.102126	3.26656e-30	0.244543	0.130093	0.30412	1.28116e-06	NA	NA	NA	NA	-0.158131	-0.219882	-0.0465139	3.33362e-05	2.82998	1.48984	3.71489	NA	NA	NA	-1.82998	-2.71489	-0.489837	0.681075	0.116985	0.483187	0.268471	NA	NA	0.538547	0.115112	0.593819	0.173974	0.614643	0.127906	NA	NA	-2.80464e-06	0.156504
Paternal BMI	3yr BMI	ADE-ACE	Female	No	NA	16840	16585	11368	0.0875941	0.0721156	0.102896	6.7933e-29	0.189039	0.0264365	0.26441	0.000591582	NA	NA	NA	NA	-0.101445	-0.177493	0.0605569	0.0498684	2.15813	0.392627	3.12415	NA	NA	NA	-1.15813	-2.12415	0.607373	0.581433	0.169934	0.506511	0.320148	NA	NA	0.603132	0.122404	0.701419	0.121499	0.540541	0.262423	NA	NA	0.363947	0.144104
Paternal BMI	3yr BMI	ACE-ACE	Both	No	NA	23938	23840	23319	0.0866312	0.0761571	0.097544	6.0082e-56	0.141749	0.00472118	0.207536	3.2403e-10	-0.0111017	-0.0401065	0.0406337	0.685262	-0.0440157	-0.105588	0.0426241	0.256812	1.63623	0.0522745	2.44553	-0.128149	-0.466347	0.475326	-0.508082	-1.25501	0.493748	0.401215	0.156066	NA	NA	0.433983	0.0733615	0.791324	0.0414681	0.825116	0.018483	0.59033	0.124636	NA	NA	-0.0372259	0.67041
Paternal BMI	3yr BMI	AE-ACE	Both	No	NA	23938	23840	23319	0.0874253	0.0770168	0.0984854	7.42798e-57	0.212578	0.162629	0.249488	2.70642e-08	NA	NA	NA	NA	-0.125152	-0.163601	-0.0741185	6.45554e-05	2.43154	1.81259	2.97814	NA	NA	NA	-1.43154	-1.97814	-0.812587	0.732837	0.0225795	NA	NA	NA	NA	0.662528	0.0243319	0.750526	0.0186409	0.721011	0.0255791	NA	NA	4.04983e-06	0.124509
Maternal BMI	5 year weight	ADE-ACE	Both	No	NA	22954	22879	18504	0.180984	0.168153	0.194114	1.30421e-164	0.140996	0.0872149	0.199505	0.000388473	NA	NA	NA	NA	0.0399873	-0.0193667	0.094501	0.298349	0.779056	0.482913	1.10915	NA	NA	NA	0.220944	-0.109155	0.517087	0.599102	0.0555941	0.688057	0.0559693	NA	NA	0.370279	0.031807	0.371189	0.108232	0.536123	0.19773	NA	NA	0.350035	0.100041
Maternal BMI	5 year weight	ADE-ACE	Male	No	NA	16128	15960	9445	0.1714	0.153539	0.188475	1.16714e-81	0.137939	0.0323657	0.225434	0.0587865	NA	NA	NA	NA	0.0334616	-0.0562569	0.137071	0.639232	0.804775	0.201452	1.332	NA	NA	NA	0.195225	-0.331996	0.798548	0.53124	0.106662	0.778036	0.0779541	NA	NA	0.274546	0.0498653	-0.169296	0.425604	0.576517	0.350091	NA	NA	-0.302524	0.207401
Maternal BMI	5 year weight	ADE-ACE	Female	No	NA	15609	15445	9059	0.194716	0.177152	0.213414	2.406e-98	0.060889	-0.03991	0.173834	0.404296	NA	NA	NA	NA	0.133827	0.0214747	0.235499	0.049288	0.312707	-0.207465	0.892132	NA	NA	NA	0.687293	0.107868	1.20747	0.668714	0.0902805	0.644966	0.108618	NA	NA	0.325329	0.0663803	0.122829	0.358912	0.5506	0.177131	NA	NA	0.436643	0.101213
Maternal BMI	5 year weight	ACE-ACE	Both	No	NA	22954	22879	18504	0.181048	0.168168	0.194055	4.28343e-164	0.142618	0.0807426	0.222795	0.00166967	-0.00236933	-0.0271051	0.00629477	0.0999692	0.0407989	-0.0282548	0.100336	0.324051	0.787738	0.449703	1.22772	-0.0130868	-0.147555	0.034568	0.225349	-0.154647	0.552501	0.799645	0.0206015	NA	NA	0.0115986	0.0780327	0.575119	0.0271991	0.739236	0.0249461	0.654089	0.117783	NA	NA	0.298722	0.097829
Maternal BMI	5 year weight	AE-ACE	Both	No	NA	22954	22879	18504	0.181054	0.168161	0.194083	3.93952e-164	0.138881	0.0818099	0.206254	0.00055016	NA	NA	NA	NA	0.0421732	-0.0251881	0.0995301	0.292053	0.767068	0.451279	1.13785	NA	NA	NA	0.232932	-0.137851	0.548721	0.799958	0.0203394	NA	NA	NA	NA	0.574806	0.0270662	0.738952	0.0248669	0.661779	0.100124	NA	NA	0.294124	0.092285
Paternal BMI	5 year weight	ADE-ACE	Both	No	NA	23912	23840	19725	0.170074	0.158945	0.182313	1.62185e-179	0.128327	0.0752304	0.178026	9.10247e-05	NA	NA	NA	NA	0.0417478	-0.00920457	0.0963391	0.204967	0.754532	0.440136	1.05445	NA	NA	NA	0.245468	-0.0544529	0.559864	0.706772	0.0741692	0.316954	0.291186	NA	NA	0.612888	0.0736418	0.70846	0.0701633	0.655404	0.100425	NA	NA	0.307968	0.0832391
Paternal BMI	5 year weight	ADE-ACE	Male	No	NA	17300	17101	10074	0.156844	0.140118	0.172609	1.18183e-81	0.144533	0.0377816	0.219134	0.0140749	NA	NA	NA	NA	0.0123101	-0.0630044	0.117711	0.843936	0.921513	0.257915	1.40591	NA	NA	NA	0.0784866	-0.40591	0.742085	0.779033	0.0383464	0.000116065	0.762627	NA	NA	0.616809	0.0476085	0.690497	0.0485059	0.739002	0.133731	NA	NA	0.129212	0.326427
Paternal BMI	5 year weight	ADE-ACE	Female	No	NA	16782	16585	9651	0.185808	0.169532	0.202791	6.88297e-105	0.0154709	-0.0967849	0.128696	0.806405	NA	NA	NA	NA	0.170338	0.0571633	0.283541	0.00724203	0.0832626	-0.522292	0.698234	NA	NA	NA	0.916737	0.301766	1.52229	0.695545	0.0442024	-7.85792e-06	0.871098	NA	NA	0.688803	0.0441599	0.771044	0.0300799	0.592447	0.134725	NA	NA	0.430458	0.0934483
Paternal BMI	5 year weight	ACE-ACE	Both	No	NA	23912	23840	19725	0.170117	0.158989	0.182411	1.13076e-179	0.191834	0.128776	0.239281	7.80039e-05	-0.0480721	-0.0813562	-0.0157589	0.0226037	0.0263548	-0.0201027	0.0756391	0.409346	1.12766	0.751507	1.41672	-0.282583	-0.480354	-0.0917656	0.154922	-0.123656	0.43917	0.693142	0.0467919	NA	NA	-0.189797	0.075346	0.677576	0.0309469	0.761464	0.0220338	0.407196	0.293032	NA	NA	0.397709	0.0881877
Paternal BMI	5 year weight	AE-ACE	Both	No	NA	23912	23840	19725	0.170092	0.158917	0.182339	1.36956e-179	0.12923	0.0754384	0.178751	8.49855e-05	NA	NA	NA	NA	0.0408624	-0.00925953	0.0957453	0.215833	0.759763	0.439307	1.05547	NA	NA	NA	0.240237	-0.055473	0.560693	0.74358	0.0218486	NA	NA	NA	NA	0.65018	0.0242893	0.74094	0.0196795	0.667754	0.093388	NA	NA	0.302299	0.0844445
Maternal BMI	5yr BMI	ADE-ACE	Both	No	NA	22949	22879	18194	0.1642	0.151285	0.176802	2.37808e-140	0.135067	0.0603849	0.194056	0.00105598	NA	NA	NA	NA	0.0291328	-0.0319372	0.102114	0.332707	0.822578	0.380188	1.19682	NA	NA	NA	0.177422	-0.196817	0.619812	0.595091	0.0554999	0.692016	0.054885	NA	NA	0.36937	0.0312021	0.368069	0.106961	0.674807	0.0677133	NA	NA	1.04709e-05	0.171127
Maternal BMI	5yr BMI	ADE-ACE	Male	No	NA	16122	15960	9301	0.152865	0.135159	0.16899	4.83642e-69	0.164912	0.0257728	0.242091	0.00644715	NA	NA	NA	NA	-0.0120471	-0.0906823	0.110271	0.782561	1.07881	0.298116	1.60256	NA	NA	NA	-0.0788085	-0.602558	0.701884	0.512644	0.11265	0.791614	0.0771317	NA	NA	0.271009	0.0459552	-0.199922	0.407684	0.546134	0.174533	NA	NA	1.16984e-05	0.277531
Maternal BMI	5yr BMI	ADE-ACE	Female	No	NA	15604	15445	8893	0.177136	0.158391	0.194812	7.91719e-82	0.0899329	-0.116177	0.201865	0.302144	NA	NA	NA	NA	0.087203	-0.0255853	0.289816	0.254258	0.507706	-0.649907	1.13978	NA	NA	NA	0.492294	-0.139782	1.64991	0.659656	0.0938753	0.654862	0.109783	NA	NA	0.323866	0.0667433	0.114724	0.365882	0.635561	0.176782	NA	NA	0.354886	0.153411
Maternal BMI	5yr BMI	ACE-ACE	Both	No	NA	22949	22879	18194	0.164445	0.151499	0.177096	5.69416e-140	0.144132	0.0512374	0.238275	0.00234496	-6.47727e-15	-0.0045949	0.00804906	1	0.0203137	-0.0686528	0.110152	0.588858	0.876471	0.318726	1.45097	-3.93886e-14	-0.0279687	0.0487632	0.123529	-0.421279	0.670939	0.799599	0.0203902	NA	NA	-1.49328e-10	0.092886	0.575366	0.0270985	0.739448	0.0248249	0.712824	0.025546	NA	NA	1.77864e-05	0.145442
Maternal BMI	5yr BMI	AE-ACE	Both	No	NA	22949	22879	18194	0.164445	0.151502	0.177083	5.8758e-140	0.14413	0.0543989	0.233699	0.0023028	NA	NA	NA	NA	0.0203159	-0.0702346	0.10878	0.588858	0.876458	0.336578	1.42902	NA	NA	NA	0.123542	-0.429016	0.663422	0.799599	0.0204055	NA	NA	NA	NA	0.575367	0.0271182	0.739449	0.0248424	0.712825	0.0254921	NA	NA	-5.92187e-06	0.146566
Paternal BMI	5yr BMI	ADE-ACE	Both	No	NA	23904	23840	19393	0.150909	0.140084	0.163452	5.76531e-146	0.123032	0.0380969	0.193015	0.00274145	NA	NA	NA	NA	0.0278772	-0.0413615	0.115158	0.393578	0.815271	0.242662	1.28122	NA	NA	NA	0.184729	-0.281221	0.757338	0.666466	0.0816	0.441629	0.205693	NA	NA	0.580013	0.0719549	0.674492	0.0808668	0.697582	0.0322671	NA	NA	-2.66689e-05	0.160892
Paternal BMI	5yr BMI	ADE-ACE	Male	No	NA	17290	17101	9918	0.142563	0.126684	0.158279	1.7096e-71	0.202619	0.0516698	0.292326	0.0105368	NA	NA	NA	NA	-0.0600558	-0.152915	0.0891975	0.308083	1.42126	0.393195	2.10897	NA	NA	NA	-0.421256	-1.10897	0.606805	0.735941	0.133424	0.359633	0.462139	NA	NA	0.562748	0.138587	0.628309	0.183366	0.623921	0.136299	NA	NA	7.41286e-06	0.166806
Paternal BMI	5yr BMI	ADE-ACE	Female	No	NA	16776	16585	9475	0.160775	0.144303	0.177757	2.86832e-79	0.136207	0.0173054	0.240383	0.0446126	NA	NA	NA	NA	0.0245672	-0.0829096	0.14195	0.667024	0.847195	0.115358	1.52892	NA	NA	NA	0.152805	-0.528919	0.884642	0.698366	0.0438006	0.000127409	0.899108	NA	NA	0.685987	0.0441016	0.769117	0.0304128	0.5823	0.169298	NA	NA	0.366353	0.134652
Paternal BMI	5yr BMI	ACE-ACE	Both	No	NA	23904	23840	19393	0.1508	0.140011	0.163379	1.02626e-145	0.159816	0.0669415	0.216766	0.000754819	-0.039047	-0.0735643	-2.02187e-11	0.0863006	0.0300316	-0.0242202	0.0961695	0.315119	1.05978	0.437777	1.45001	-0.258932	-0.495124	-1.09557e-10	0.199148	-0.163233	0.63527	0.579833	0.104688	NA	NA	0.325537	0.0904035	0.730348	0.0454363	0.794693	0.025699	0.597386	0.0793223	NA	NA	7.55134e-05	0.450911
Paternal BMI	5yr BMI	AE-ACE	Both	No	NA	23904	23840	19393	0.15088	0.140022	0.16343	1.26235e-145	0.11937	0.0330693	0.204795	0.00372788	NA	NA	NA	NA	0.0315102	-0.051847	0.120285	0.378767	0.791157	0.214327	1.35151	NA	NA	NA	0.208843	-0.351511	0.785673	0.742067	0.021926	NA	NA	NA	NA	0.651951	0.02427	0.742353	0.0195054	0.709332	0.0248825	NA	NA	-1.13419e-05	0.153221
Maternal BMI	6 Month BMI	ADE-ACE	Both	No	NA	23099	22879	35913	0.0983962	0.0899844	0.107421	9.34675e-107	0.0617629	0.0192571	0.103205	0.023619	NA	NA	NA	NA	0.0366333	-0.0050799	0.0796667	0.173205	0.627696	0.194684	1.05447	NA	NA	NA	0.372304	-0.0544696	0.805316	0.603914	0.0548492	0.683282	0.0562646	NA	NA	0.371413	0.0319535	0.375076	0.107717	0.816731	0.0444785	NA	NA	-0.211224	0.069446
Maternal BMI	6 Month BMI	ADE-ACE	Male	No	NA	16398	15960	18337	0.102818	0.0905352	0.114669	1.86852e-62	0.066038	-0.062147	0.11966	0.138046	NA	NA	NA	NA	0.0367798	-0.0175461	0.164092	0.440586	0.642282	-0.583289	1.17204	NA	NA	NA	0.357718	-0.17204	1.58329	0.530781	0.106429	0.778121	0.0776854	NA	NA	0.275115	0.0478559	-0.164604	0.405793	0.881194	0.0830134	NA	NA	-0.0930984	0.279453
Maternal BMI	6 Month BMI	ADE-ACE	Female	No	NA	15847	15445	17576	0.0949714	0.0835315	0.107354	6.49948e-55	0.0324776	-0.0700769	0.12906	0.562968	NA	NA	NA	NA	0.0624938	-0.032213	0.166548	0.261585	0.341973	-0.769069	1.36143	NA	NA	NA	0.658027	-0.361428	1.76907	0.665271	0.0912386	0.648322	0.108345	NA	NA	0.325582	0.0659319	0.124293	0.35559	0.752286	0.0661377	NA	NA	0.307915	0.0803642
Maternal BMI	6 Month BMI	ACE-ACE	Both	No	NA	23099	22879	35913	0.0984874	0.0900169	0.107512	1.14604e-106	0.0636014	0.0178074	0.109506	0.0375499	-0.00119816	-0.0155952	0.00348564	0.260094	0.0360841	-0.00660652	0.0801542	0.198787	0.645782	0.179604	1.11537	-0.0121656	-0.15605	0.0361205	0.366383	-0.0696554	0.817177	0.800111	0.0205548	NA	NA	0.00987344	0.0800854	0.574547	0.0272488	0.738742	0.0250625	0.831595	0.0368957	NA	NA	0.197135	0.069769
Maternal BMI	6 Month BMI	AE-ACE	Both	No	NA	23099	22879	35913	0.098489	0.0900273	0.107515	1.1267e-106	0.0618003	0.0187408	0.10421	0.0247806	NA	NA	NA	NA	0.0366887	-0.00542207	0.0800813	0.181208	0.627484	0.188421	1.05769	NA	NA	NA	0.372516	-0.0576938	0.811579	0.800288	0.0204214	NA	NA	NA	NA	0.574387	0.0272045	0.738596	0.0250435	0.832938	0.0343317	NA	NA	0.19566	0.0686328
Paternal BMI	6 Month BMI	ADE-ACE	Both	No	NA	24059	23840	39529	0.0750799	0.0669014	0.0837051	2.28204e-70	0.0521961	0.0080696	0.0886253	0.0297833	NA	NA	NA	NA	0.0228838	-0.0128062	0.0672971	0.313592	0.695207	0.105912	1.17581	NA	NA	NA	0.304793	-0.175807	0.894088	0.687776	0.0919458	0.373076	0.299034	NA	NA	0.602761	0.0874577	0.698628	0.0875373	0.829419	0.0293726	NA	NA	0.244239	0.0531513
Paternal BMI	6 Month BMI	ADE-ACE	Male	No	NA	17644	17101	20211	0.0713218	0.0602019	0.0834417	9.91205e-34	0.0908903	-0.0193667	0.137123	0.031557	NA	NA	NA	NA	-0.0195685	-0.0654819	0.0910732	0.630173	1.27437	-0.269064	1.93482	NA	NA	NA	-0.274369	-0.93482	1.26906	0.777579	0.0388106	0.000333591	2.05845	NA	NA	0.618624	0.0478735	0.692385	0.0483305	0.889948	0.0445896	NA	NA	0.130268	0.166339
Paternal BMI	6 Month BMI	ADE-ACE	Female	No	NA	17105	16585	19318	0.0791719	0.0681736	0.0908133	5.37019e-43	-0.0447997	-0.11916	0.0222747	0.30757	NA	NA	NA	NA	0.123972	0.057347	0.199239	0.00495486	-0.565853	-1.54114	0.285444	NA	NA	NA	1.56585	0.714556	2.54114	0.692605	0.0444832	0.000119404	0.743598	NA	NA	0.691701	0.0440771	0.772831	0.0296746	0.739952	0.0660461	NA	NA	0.34199	0.0696434
Paternal BMI	6 Month BMI	ACE-ACE	Both	No	NA	24059	23840	39529	0.0750686	0.0668669	0.0836743	2.44555e-70	0.0517087	-0.00890192	0.100089	0.0445224	6.188e-12	-0.00880055	0.0504942	1	0.0233599	-0.0117982	0.0714561	0.312875	0.688819	-0.122766	1.33194	8.24312e-11	-0.117499	0.738441	0.311181	-0.157033	0.95982	0.739899	0.0219671	NA	NA	-8.45815e-06	0.291963	0.654316	0.0241689	0.744241	0.0192164	0.831802	0.0281405	NA	NA	0.242061	0.0528868
Paternal BMI	6 Month BMI	AE-ACE	Both	No	NA	24059	23840	39529	0.0750685	0.0668788	0.0836825	2.46781e-70	0.051707	0.00823455	0.0887044	0.0313802	NA	NA	NA	NA	0.0233616	-0.0136745	0.0672254	0.310183	0.688797	0.109194	1.18613	NA	NA	NA	0.311203	-0.186129	0.890806	0.739896	0.0220416	NA	NA	NA	NA	0.654318	0.02425	0.744243	0.0192791	0.831802	0.028275	NA	NA	0.242063	0.0531752
Maternal BMI	6 month weight	ADE-ACE	Both	No	NA	23099	22879	36171	0.099191	0.0906362	0.108341	1.68246e-105	0.0760416	0.0320355	0.121973	0.0056399	NA	NA	NA	NA	0.0231494	-0.022427	0.0664792	0.390166	0.766618	0.325717	1.22932	NA	NA	NA	0.233382	-0.229323	0.674283	0.599942	0.0556357	0.687342	0.0560203	NA	NA	0.370324	0.0315677	0.371389	0.107364	0.702672	0.0629327	NA	NA	0.365189	0.045222
Maternal BMI	6 month weight	ADE-ACE	Male	No	NA	16400	15960	18443	0.0984544	0.0859699	0.110785	1.06128e-55	0.0839627	0.00187066	0.160324	0.110151	NA	NA	NA	NA	0.0144918	-0.0608672	0.0977098	0.773439	0.852807	0.0131469	1.64056	NA	NA	NA	0.147193	-0.640565	0.986853	0.508473	0.118836	0.793231	0.0806415	NA	NA	0.273908	0.0466688	-0.174874	0.400977	0.767435	0.147809	NA	NA	-0.275243	0.127809
Maternal BMI	6 month weight	ADE-ACE	Female	No	NA	15848	15445	17728	0.10208	0.0911732	0.114554	4.38311e-64	0.0536134	-0.0380402	0.143117	0.320509	NA	NA	NA	NA	0.0484669	-0.0400608	0.141217	0.364214	0.525208	-0.39532	1.4013	NA	NA	NA	0.474792	-0.401296	1.39532	0.668571	0.0899296	0.645137	0.107282	NA	NA	0.325223	0.0646082	0.122383	0.349567	0.66939	0.0873334	NA	NA	0.386693	0.0679219
Maternal BMI	6 month weight	ACE-ACE	Both	No	NA	23099	22879	36171	0.099204	0.0906331	0.108407	2.09394e-105	0.080804	0.0321728	0.141355	0.020824	-0.00528498	-0.0276837	0.0072507	0.00277447	0.023685	-0.0242084	0.0671898	0.40569	0.814524	0.326438	1.43164	-0.0532739	-0.277072	0.0737951	0.23875	-0.246725	0.68134	0.7992	0.0213053	NA	NA	0.0263283	0.0734012	0.575301	0.0275936	0.73942	0.0252747	0.726754	0.0531161	NA	NA	0.353737	0.0438217
Maternal BMI	6 month weight	AE-ACE	Both	No	NA	23099	22879	36171	0.0991979	0.0906419	0.108394	2.08687e-105	0.072491	0.03117	0.115699	0.00752863	NA	NA	NA	NA	0.0267069	-0.0163245	0.0676487	0.322381	0.730771	0.317961	1.16836	NA	NA	NA	0.269229	-0.168363	0.682039	0.800436	0.0203836	NA	NA	NA	NA	0.574198	0.0271675	0.738418	0.0250348	0.735244	0.0435156	NA	NA	0.348977	0.0410307
Paternal BMI	6 month weight	ADE-ACE	Both	No	NA	24060	23840	39809	0.0708263	0.0625346	0.0792725	1.02441e-62	0.0750989	0.0407839	0.106866	0.00068585	NA	NA	NA	NA	-0.00427264	-0.0361193	0.0304375	0.846564	1.06033	0.577652	1.52931	NA	NA	NA	-0.0603256	-0.529306	0.422348	0.697708	0.0788981	0.339045	0.286722	NA	NA	0.611396	0.0771583	0.707081	0.0740305	0.732584	0.0447418	NA	NA	0.379665	0.03638
Paternal BMI	6 month weight	ADE-ACE	Male	No	NA	17647	17101	20327	0.0676101	0.0564389	0.0794407	1.24889e-30	0.102821	0.0325964	0.157082	0.0151677	NA	NA	NA	NA	-0.0352106	-0.0883757	0.0342783	0.404646	1.52079	0.482026	2.34699	NA	NA	NA	-0.520789	-1.34699	0.517974	0.77935	0.0385612	0.000165784	0.719574	NA	NA	0.616446	0.0479244	0.690224	0.0488892	0.798106	0.0652464	NA	NA	0.278875	0.0836684
Paternal BMI	6 month weight	ADE-ACE	Female	No	NA	17106	16585	19482	0.0776062	0.0662701	0.0890119	6.41445e-41	0.0125368	-0.0613342	0.0790888	0.778098	NA	NA	NA	NA	0.0650694	-0.000394278	0.13863	0.143402	0.161544	-0.800564	1.01211	NA	NA	NA	0.838456	-0.0121128	1.80056	0.69494	0.0443144	0.000158136	0.756069	NA	NA	0.689413	0.0441997	0.771427	0.0300262	0.693452	0.0641004	NA	NA	0.394674	0.0582606
Paternal BMI	6 month weight	ACE-ACE	Both	No	NA	24060	23840	39809	0.0708479	0.062562	0.0793021	9.82875e-63	0.0797371	0.0256083	0.125006	0.0207941	-0.00332882	-0.0327121	0.027796	0.0581279	-0.00556041	-0.0375358	0.0309977	0.807451	1.12547	0.365676	1.78178	-0.0469854	-0.465882	0.395431	-0.0784838	-0.543105	0.436358	0.739426	0.0236603	NA	NA	0.0215332	0.139257	0.654494	0.024728	0.744384	0.0196314	0.73238	0.0552409	NA	NA	0.380041	0.039632
Paternal BMI	6 month weight	AE-ACE	Both	No	NA	24060	23840	39809	0.0708412	0.0625585	0.0793061	1.00665e-62	0.0755535	0.0407361	0.10745	0.000667274	NA	NA	NA	NA	-0.00471225	-0.0365964	0.0301843	0.831661	1.06652	0.578564	1.53506	NA	NA	NA	-0.0665184	-0.535064	0.421436	0.740159	0.0219281	NA	NA	NA	NA	0.654023	0.0241428	0.744015	0.0192216	0.737258	0.0417403	NA	NA	0.37771	0.0358434
Maternal BMI	8 year weight	ADE-ACE	Both	No	NA	23014	22879	25265	0.226752	0.214715	0.237303	0	0.143657	0.103245	0.177504	6.98368e-09	NA	NA	NA	NA	0.0830949	0.0477912	0.124955	0.00323233	0.633542	0.453431	0.78627	NA	NA	NA	0.366458	0.21373	0.546569	0.604677	0.05212	0.682649	0.0537251	NA	NA	0.371366	0.0317422	0.374801	0.107074	0.725381	0.0677143	NA	NA	-0.141104	0.147569
Maternal BMI	8 year weight	ADE-ACE	Male	No	NA	16251	15960	13012	0.221343	0.204488	0.235386	3.31975e-177	0.17812	0.107405	0.248233	0.000106011	NA	NA	NA	NA	0.0432232	-0.0277402	0.113827	0.416288	0.804723	0.489388	1.12429	NA	NA	NA	0.195277	-0.124292	0.510612	0.559095	0.094192	0.757035	0.0751206	NA	NA	0.278392	0.0500877	-0.137136	0.409842	0.523752	0.320278	NA	NA	-0.280182	0.184662
Maternal BMI	8 year weight	ADE-ACE	Female	No	NA	15688	15445	12253	0.235405	0.219352	0.250649	9.7574e-188	0.0887562	-0.0837982	0.153447	0.0983402	NA	NA	NA	NA	0.146648	0.0800618	0.315794	0.00324156	0.377037	-0.350159	0.65446	NA	NA	NA	0.622963	0.34554	1.35016	0.678834	0.0881475	0.63488	0.109153	NA	NA	0.324464	0.0652305	0.118286	0.355449	0.819171	0.031835	NA	NA	-1.99518e-06	0.303964
Maternal BMI	8 year weight	ACE-ACE	Both	No	NA	23014	22879	25265	0.227116	0.21504	0.237644	0	0.160639	0.109494	0.193546	1.21602e-08	3.31766e-12	-1.25923e-10	0.0072155	1	0.0664771	0.0329867	0.117006	0.0151465	0.707299	0.481745	0.852833	1.46078e-11	-5.42493e-10	0.0311457	0.292701	0.147883	0.515321	0.799531	0.020314	NA	NA	-2.72364e-07	0.0877468	0.57547	0.0269867	0.73953	0.0247133	0.782458	0.0170429	NA	NA	7.00435e-05	1.40324
Maternal BMI	8 year weight	AE-ACE	Both	No	NA	23014	22879	25265	0.227116	0.215054	0.237649	0	0.160639	0.109895	0.193296	1.18497e-08	NA	NA	NA	NA	0.0664768	0.0331377	0.116645	0.0148262	0.7073	0.485402	0.851356	NA	NA	NA	0.2927	0.148644	0.514598	0.799532	0.0203342	NA	NA	NA	NA	0.575469	0.0270134	0.739529	0.0247377	0.782455	0.0170213	NA	NA	8.16319e-05	1.03201
Paternal BMI	8 year weight	ADE-ACE	Both	No	NA	23978	23840	27521	0.205887	0.196032	0.216566	0	0.177338	0.132969	0.217381	1.1973e-12	NA	NA	NA	NA	0.0285491	-0.0111995	0.0743716	0.297794	0.861336	0.641638	1.05524	NA	NA	NA	0.138664	-0.0552402	0.358362	0.740459	0.0422	0.113339	0.455705	NA	NA	0.643899	0.0452387	0.735834	0.0372883	0.70562	0.0811928	NA	NA	0.24498	0.0848074
Paternal BMI	8 year weight	ADE-ACE	Male	No	NA	17452	17101	14194	0.195025	0.181187	0.209521	1.80819e-161	0.147848	0.0606382	0.215095	0.00118154	NA	NA	NA	NA	0.0471768	-0.0195752	0.136835	0.378893	0.758098	0.301931	1.10096	NA	NA	NA	0.241902	-0.100964	0.698069	0.779405	0.0381562	-2.33873e-05	0.595568	NA	NA	0.616368	0.0474239	0.690059	0.0484243	0.805131	0.106501	NA	NA	-0.0592085	0.589435
Paternal BMI	8 year weight	ADE-ACE	Female	No	NA	16916	16585	13327	0.220204	0.206383	0.235374	1.26443e-192	0.0969891	-0.0515227	0.175901	0.0907684	NA	NA	NA	NA	0.123215	0.0459252	0.275788	0.0130368	0.440451	-0.253246	0.793903	NA	NA	NA	0.559549	0.206097	1.25325	0.697519	0.0436856	0.000569254	1.82196	NA	NA	0.686961	0.0438547	0.769885	0.0301076	0.78364	0.0835	NA	NA	0.220356	0.148464
Paternal BMI	8 year weight	ACE-ACE	Both	No	NA	23978	23840	27521	0.205896	0.196035	0.21656	0	0.176698	0.123429	0.214273	6.15988e-10	0.000982612	-0.0118622	0.0331132	0.783997	0.0282156	-0.00720127	0.0772318	0.298033	0.858189	0.593372	1.03786	0.00477238	-0.0581004	0.16204	0.137038	-0.0352951	0.371166	0.744717	0.0222149	NA	NA	0.0142884	0.175891	0.648793	0.0240613	0.739802	0.0196258	0.709954	0.0796388	NA	NA	0.242151	0.0866237
Paternal BMI	8 year weight	AE-ACE	Both	No	NA	23978	23840	27521	0.205893	0.196019	0.216546	0	0.177632	0.132109	0.213788	1.00598e-12	NA	NA	NA	NA	0.0282601	-0.00722811	0.0757771	0.29898	0.862743	0.636582	1.03517	NA	NA	NA	0.137257	-0.0351693	0.363418	0.744933	0.0214473	NA	NA	NA	NA	0.648698	0.0239272	0.739727	0.0195289	0.707694	0.081518	NA	NA	0.24381	0.0872168
Maternal BMI	8yr BMI	ADE-ACE	Both	No	NA	23012	22879	24954	0.236785	0.225383	0.24796	0	0.187347	0.148179	0.224742	1.928e-12	NA	NA	NA	NA	0.0494383	0.0103633	0.0896201	0.0283325	0.79121	0.623323	0.955727	NA	NA	NA	0.20879	0.0442734	0.376677	0.578159	0.0555582	0.708351	0.0516165	NA	NA	0.365373	0.0298839	0.354181	0.105851	0.520795	0.116905	NA	NA	-0.212566	0.113556
Maternal BMI	8yr BMI	ADE-ACE	Male	No	NA	16247	15960	12848	0.226824	0.210427	0.241264	7.43917e-184	0.157815	-0.0608439	0.210646	5.53115e-05	NA	NA	NA	NA	0.0690085	0.0151011	0.264953	0.179189	0.695762	-0.262956	0.929257	NA	NA	NA	0.304238	0.070743	1.26296	0.546903	0.102061	0.767009	0.0778328	NA	NA	0.275289	0.0489517	-0.162743	0.414273	0.644598	0.176782	NA	NA	-0.0963153	0.474935
Maternal BMI	8yr BMI	ADE-ACE	Female	No	NA	15684	15445	12106	0.248723	0.231967	0.263933	7.05185e-205	0.183024	0.096078	0.251746	0.000589018	NA	NA	NA	NA	0.065699	-0.00549114	0.152888	0.139805	0.735854	0.390036	1.02136	NA	NA	NA	0.264146	-0.0213581	0.609964	0.674428	0.0881896	0.641982	0.105903	NA	NA	0.319867	0.0626651	0.0926647	0.356493	0.610345	0.163339	NA	NA	-0.203265	0.213454
Maternal BMI	8yr BMI	ACE-ACE	Both	No	NA	23012	22879	24954	0.237255	0.225809	0.248403	0	0.214937	0.161275	0.252786	3.31049e-11	-3.40093e-11	-0.0378877	4.10101e-13	1	0.0223176	-0.0145891	0.0756592	0.381115	0.905934	0.676987	1.06791	-1.43345e-10	-0.157338	1.72902e-12	0.0940658	-0.0624046	0.315977	0.798396	0.0203962	NA	NA	4.1474e-06	0.108095	0.577335	0.0269827	0.741222	0.0244712	0.663325	0.0728869	NA	NA	0.0860385	0.264678
Maternal BMI	8yr BMI	AE-ACE	Both	No	NA	23012	22879	24954	0.237255	0.225824	0.248405	0	0.214947	0.162244	0.251617	3.3105e-11	NA	NA	NA	NA	0.0223081	-0.0145104	0.0756577	0.381115	0.905974	0.683843	1.06209	NA	NA	NA	0.0940257	-0.0620858	0.316157	0.798387	0.0204021	NA	NA	NA	NA	0.577348	0.0269878	0.741233	0.0244745	0.663289	0.0782869	NA	NA	0.0861486	0.285945
Paternal BMI	8yr BMI	ADE-ACE	Both	No	NA	23971	23840	27051	0.210069	0.199939	0.220732	0	0.19886	0.15426	0.237716	2.69919e-14	NA	NA	NA	NA	0.0112081	-0.0273245	0.057259	0.624855	0.946645	0.72802	1.13172	NA	NA	NA	0.0533547	-0.131724	0.27198	0.683499	0.0666079	0.402204	0.192107	NA	NA	0.589016	0.0639378	0.684283	0.0686646	0.611942	0.0815258	NA	NA	0.200877	0.105386
Paternal BMI	8yr BMI	ADE-ACE	Male	No	NA	17442	17101	13937	0.200567	0.186826	0.214942	6.42033e-174	0.164882	0.0851829	0.237312	0.00171196	NA	NA	NA	NA	0.0356841	-0.035534	0.118417	0.300067	0.822083	0.409492	1.18	NA	NA	NA	0.177917	-0.180003	0.590508	0.760298	0.122355	0.223546	0.731212	NA	NA	0.599579	0.134848	0.672456	0.147586	0.76286	0.0397344	NA	NA	-1.56471e-05	0.230625
Paternal BMI	8yr BMI	ADE-ACE	Female	No	NA	16903	16585	13114	0.221552	0.207376	0.236887	9.37629e-192	0.146508	-0.0571892	0.229394	0.0170704	NA	NA	NA	NA	0.0750435	-0.00770572	0.283129	0.106955	0.661282	-0.266508	1.03764	NA	NA	NA	0.338718	-0.0376423	1.26651	0.628397	0.19989	0.407175	0.537919	NA	NA	0.63073	0.160799	0.727003	0.139422	0.652467	0.171185	NA	NA	0.223954	0.195478
Paternal BMI	8yr BMI	ACE-ACE	Both	No	NA	23971	23840	27051	0.210103	0.200006	0.220795	0	0.211187	0.165122	0.252964	9.95154e-13	-0.00911607	-0.0364486	0.00335004	0.538087	0.00803149	-0.034199	0.0538467	0.7397	1.00516	0.780652	1.205	-0.0433886	-0.174352	0.015748	0.0382265	-0.165087	0.253947	0.705149	0.0717091	NA	NA	0.168572	0.143934	0.671013	0.0422323	0.756719	0.0308054	0.587025	0.128059	NA	NA	0.220373	0.113054
Paternal BMI	8yr BMI	AE-ACE	Both	No	NA	23971	23840	27051	0.210171	0.200067	0.220837	0	0.207307	0.163807	0.243767	3.48717e-14	NA	NA	NA	NA	0.00286359	-0.0335962	0.0471793	0.895663	0.986375	0.777776	1.16194	NA	NA	NA	0.0136251	-0.161944	0.222224	0.744248	0.0215076	NA	NA	NA	NA	0.649678	0.023938	0.740479	0.0194531	0.639968	0.0685676	NA	NA	0.184465	0.111098
Maternal BMI	Birth BMI	ADE-ACE	Both	No	NA	23587	22879	44906	0.11988	0.112187	0.128113	2.11306e-193	-0.0338238	-0.0813852	0.027644	0.220561	NA	NA	NA	NA	0.153703	0.0943509	0.201146	7.15977e-09	-0.282148	-0.68391	0.225453	NA	NA	NA	1.28215	0.774547	1.68391	0.610363	0.0547221	0.678037	0.057141	NA	NA	0.370678	0.0320291	0.372625	0.108617	0.630133	0.0383688	NA	NA	0.377163	0.0333848
Maternal BMI	Birth BMI	ADE-ACE	Male	No	NA	17139	15960	23036	0.116909	0.105971	0.12723	4.41065e-102	-0.0422322	-0.107051	0.0630596	0.384341	NA	NA	NA	NA	0.159141	0.0551772	0.224436	0.000786527	-0.36124	-0.92118	0.531337	NA	NA	NA	1.36124	0.468663	1.92118	0.544792	0.105851	0.768962	0.0800616	NA	NA	0.273715	0.0483321	-0.176827	0.416354	0.489845	0.09406	NA	NA	0.451344	0.0515151
Maternal BMI	Birth BMI	ADE-ACE	Female	No	NA	16539	15445	21870	0.121895	0.110862	0.132659	4.3827e-105	-0.0343673	-0.131341	0.111918	0.606668	NA	NA	NA	NA	0.156262	0.0106394	0.25268	0.011818	-0.281941	-1.08805	0.910983	NA	NA	NA	1.28194	0.089017	2.08805	0.674197	0.0924403	0.639244	0.114857	NA	NA	0.325432	0.0701787	0.12385	0.378942	0.783467	0.0498848	NA	NA	-0.169802	0.126414
Maternal BMI	Birth BMI	ACE-ACE	Both	No	NA	23587	22879	44906	0.120033	0.112423	0.128388	3.62162e-193	-0.0320369	-0.13328	0.0238249	0.216963	4.68867e-10	-1.32283e-12	0.0587324	0.999837	0.152069	0.0989646	0.216357	2.21899e-09	-0.266901	-1.11719	0.198079	3.90617e-09	-1.11077e-11	0.491844	1.2669	0.825995	1.81917	0.803553	0.0203295	NA	NA	2.2345e-05	0.15236	0.569981	0.0273748	0.734551	0.0257794	0.634238	0.0364905	NA	NA	0.375656	0.0331712
Maternal BMI	Birth BMI	AE-ACE	Both	No	NA	23587	22879	44906	0.120032	0.112349	0.128209	1.79667e-194	-0.0320371	-0.0749165	0.0146369	0.216963	NA	NA	NA	NA	0.152069	0.106257	0.195228	2.12978e-09	-0.266904	-0.633362	0.119452	NA	NA	NA	1.2669	0.880548	1.63336	0.803551	0.0202989	NA	NA	NA	NA	0.569983	0.0273325	0.734554	0.0257401	0.63424	0.0364147	NA	NA	0.375654	0.0331123
Paternal BMI	Birth BMI	ADE-ACE	Both	No	NA	24468	23840	50029	0.047721	0.0407658	0.0550728	1.3175e-39	-0.0762853	-0.109939	-0.0412062	0.000271324	NA	NA	NA	NA	0.124006	0.0891258	0.158034	6.54401e-09	-1.59857	-2.38244	-0.829065	NA	NA	NA	2.59857	1.82906	3.38244	0.703806	0.0985903	0.341662	0.362279	NA	NA	0.603111	0.0967387	0.69894	0.096654	0.589964	0.0400165	NA	NA	0.415661	0.0288185
Paternal BMI	Birth BMI	ADE-ACE	Male	No	NA	6008	5489	7945	0.0513306	0.0337434	0.0685918	1.33064e-08	-0.0235666	-0.119852	0.0485852	0.665871	NA	NA	NA	NA	0.0748971	0.00307144	0.169067	0.171109	-0.459114	-2.67236	0.945861	NA	NA	NA	1.45911	0.054139	3.67236	0.827232	0.0925646	3.77725e-05	1.26157	NA	NA	0.557886	0.13626	0.633413	0.179557	0.510739	0.0980665	NA	NA	0.441886	0.0650644
Paternal BMI	Birth BMI	ADE-ACE	Female	No	NA	17894	16585	24339	0.0512928	0.0407822	0.0608363	1.12123e-23	-0.115897	-0.175095	-0.0381465	0.00363398	NA	NA	NA	NA	0.16719	0.0867709	0.225849	7.58016e-05	-2.25951	-3.61409	-0.8284	NA	NA	NA	3.25951	1.8284	4.61409	0.704813	0.0431201	0.000300857	0.625452	NA	NA	0.679475	0.044203	0.764613	0.0313635	0.686453	0.0655149	NA	NA	0.317307	0.0700682
Paternal BMI	Birth BMI	ACE-ACE	Both	No	NA	24468	23840	50029	0.0475921	0.0405773	0.0549364	1.67706e-39	-0.110199	-0.144479	-0.0660353	7.14158e-05	0.0269742	0.00190785	0.0468895	0.108087	0.130817	0.0993606	0.161777	1.62435e-09	-2.31549	-3.18092	-1.35374	0.566779	0.0348074	1.01018	2.74871	2.0343	3.49085	0.635196	0.0782561	NA	NA	0.277156	0.0854455	0.703898	0.0400462	0.778973	0.0253318	0.496059	0.0952579	NA	NA	0.443558	0.0347883
Paternal BMI	Birth BMI	AE-ACE	Both	No	NA	24468	23840	50029	0.0477015	0.0407319	0.055068	1.5209e-39	-0.076961	-0.111345	-0.041381	0.000265325	NA	NA	NA	NA	0.124662	0.0890661	0.159236	6.11685e-09	-1.61339	-2.4197	-0.829701	NA	NA	NA	2.61339	1.8297	3.4197	0.746918	0.0216376	NA	NA	NA	NA	0.646508	0.0242811	0.737995	0.0200064	0.593075	0.0384101	NA	NA	0.415043	0.0286538
Maternal BMI	Birth PI	ADE-ACE	Both	No	NA	23587	22879	44906	0.0869798	0.0792148	0.0947297	1.24848e-104	-0.00350629	-0.0507746	0.0469674	0.887201	NA	NA	NA	NA	0.0904861	0.0397625	0.138123	0.000241187	-0.0403116	-0.594652	0.536251	NA	NA	NA	1.04031	0.463749	1.59465	0.606309	0.0547378	0.680993	0.0565677	NA	NA	0.371691	0.0320107	0.376006	0.107668	0.498277	0.0809083	NA	NA	0.353218	0.0482055
Paternal BMI	Birth PI	ADE-ACE	Both	No	NA	24468	23840	50029	0.0403425	0.0335525	0.0478784	6.32658e-28	-0.0511439	-0.0895127	-0.0087728	0.0231153	NA	NA	NA	NA	0.0914864	0.0492971	0.130229	5.59296e-05	-1.26774	-2.3169	-0.210176	NA	NA	NA	2.26774	1.21018	3.3169	0.698947	0.0981161	0.346886	0.352904	NA	NA	0.605629	0.0955743	0.701449	0.0943086	0.36387	0.127891	NA	NA	0.428635	0.043669
Maternal BMI	Birth weight	ADE-ACE	Both	No	NA	23601	22879	45752	0.129352	0.121814	0.137614	1.67124e-222	-0.0450922	-0.0882006	0.0144822	0.0726342	NA	NA	NA	NA	0.174444	0.11691	0.217361	5.00918e-12	-0.3486	-0.691709	0.108786	NA	NA	NA	1.3486	0.891214	1.69171	0.607393	0.0555856	0.681743	0.0570347	NA	NA	0.368841	0.0314381	0.366392	0.108211	0.670975	0.0315277	NA	NA	0.422522	0.0249249
Maternal BMI	Birth weight	ADE-ACE	Both	No	Adjusted for paternal BMI	22681	22678	41211	0.121945	0.114343	0.130271	1.4441e-196	-0.018861	-0.0602794	0.0323414	0.438561	NA	NA	NA	NA	0.140806	0.091392	0.182083	3.11997e-09	NA	NA	NA	NA	NA	NA	NA	NA	NA	0.587665	0.0596492	0.671476	0.0647863	NA	NA	0.414005	0.0376601	0.477786	0.095204	0.701522	0.0258311	NA	NA	0.402338	0.0253238
Maternal BMI	Birth weight	ADE-ACE	Both	No	Adjusted for paternal BMI, maternal age and maternal income	21889	21886	37787	0.120618	0.112413	0.128787	1.7032e-179	0.00250028	-0.0447083	0.0500734	0.906189	NA	NA	NA	NA	0.118118	0.0712623	0.164448	1.75614e-06	NA	NA	NA	NA	NA	NA	NA	NA	NA	0.648535	0.0625056	0.579927	0.0956862	NA	NA	0.465283	0.0490245	0.572548	0.0902742	0.702631	0.0263753	NA	NA	0.399575	0.0271218
Maternal BMI	Birth weight	ADE-ACE	Male	No	NA	17176	15960	23431	0.125248	0.114116	0.135106	3.13653e-121	-0.0458813	-0.12259	0.0486644	0.350736	NA	NA	NA	NA	0.17113	0.0774038	0.247075	0.000565334	-0.366323	-0.99797	0.378619	NA	NA	NA	1.36632	0.621381	1.99797	0.536356	0.112999	0.775141	0.0828977	NA	NA	0.272931	0.046445	-0.183269	0.403353	0.617286	0.0949547	NA	NA	0.442153	0.0488367
Maternal BMI	Birth weight	ADE-ACE	Female	No	NA	16573	15445	22321	0.132371	0.121359	0.143074	1.50019e-122	-0.0847945	-0.147135	0.0448772	0.0558296	NA	NA	NA	NA	0.217165	0.0916623	0.280218	4.8522e-06	-0.640584	-1.12383	0.349616	NA	NA	NA	1.64058	0.650384	2.12383	0.667597	0.0915827	0.647009	0.10907	NA	NA	0.32373	0.0649897	0.114433	0.356491	0.685525	0.0651666	NA	NA	0.410946	0.0509199
Maternal BMI	Birth weight	ACE-ACE	Both	No	NA	23601	22879	45752	0.129616	0.122343	0.138296	4.0732e-220	-0.041307	-0.179328	0.0181776	0.093664	0.000830836	-2.27627e-11	0.0721522	0.940318	0.170092	0.114745	0.243061	7.45402e-13	-0.318688	-1.40695	0.140086	0.00640998	-1.7696e-10	0.564485	1.31228	0.86738	1.90014	0.803362	0.0246439	NA	NA	-0.0280922	0.189538	0.569656	0.0291784	0.734258	0.0274878	0.678988	0.0397598	NA	NA	0.418398	0.0260718
Maternal BMI	Birth weight	AE-ACE	Both	No	NA	23601	22879	45752	0.129649	0.122087	0.137767	6.13922e-226	-0.0392462	-0.0775433	0.00465497	0.0939919	NA	NA	NA	NA	0.168895	0.125976	0.207626	2.28084e-13	-0.302711	-0.605206	0.0349735	NA	NA	NA	1.30271	0.965026	1.60521	0.804404	0.0202011	NA	NA	NA	NA	0.568881	0.0272744	0.733533	0.0258339	0.681409	0.0262344	NA	NA	0.41755	0.0237423
Paternal BMI	Birth weight	ADE-ACE	Both	No	NA	24479	23840	50999	0.0451899	0.0381318	0.0523874	1.6184e-35	-0.0662168	-0.0939733	-0.0391526	0.0003297	NA	NA	NA	NA	0.111407	0.0842476	0.139469	2.58857e-09	-1.4653	-2.20633	-0.825878	NA	NA	NA	2.4653	1.82588	3.20633	0.715858	0.0809254	0.292413	0.352812	NA	NA	0.614692	0.0812826	0.710166	0.0767382	0.677119	0.0271777	NA	NA	0.433997	0.0221562
Paternal BMI	Birth weight	ADE-ACE	Both	No	Adjusted for maternal BMI	23686	23683	45259	0.0160618	0.00895808	0.0232142	9.94396e-06	-0.0731659	-0.100927	-0.0447269	0.000110348	NA	NA	NA	NA	0.0892278	0.0606004	0.116401	2.42953e-06	NA	NA	NA	NA	NA	NA	NA	NA	NA	0.725229	0.0223447	-3.87938e-05	0.310563	NA	NA	0.668363	0.0236359	0.748225	0.0181546	0.676044	0.0293192	NA	NA	0.427404	0.0245246
Paternal BMI	Birth weight	ADE-ACE	Both	No	Adjusted for maternal BMI, paternal age and paternal income	22893	22890	41216	0.0135241	0.00606098	0.0210775	0.000393489	-0.0404936	-0.0771269	-0.00614182	0.0667477	NA	NA	NA	NA	0.0540177	0.0205164	0.0909041	0.0139372	NA	NA	NA	NA	NA	NA	NA	NA	NA	0.729212	0.0242677	-3.97142e-05	0.935003	NA	NA	0.664065	0.0260093	0.752743	0.019732	0.693013	0.02924	NA	NA	0.418385	0.0267374
Paternal BMI	Birth weight	ADE-ACE	Male	No	NA	18567	17101	26151	0.0428968	0.0333033	0.0523971	4.11064e-18	-0.0196478	-0.0738724	0.0280966	0.563728	NA	NA	NA	NA	0.0625446	0.0149648	0.117001	0.0658705	-0.458025	-1.82402	0.649807	NA	NA	NA	1.45803	0.350193	2.82402	0.781607	0.0382716	0.000408818	0.759005	NA	NA	0.613614	0.0478968	0.687378	0.0495261	0.684901	0.0448576	NA	NA	0.414103	0.0386903
Paternal BMI	Birth weight	ADE-ACE	Female	No	NA	17935	16585	24848	0.0495634	0.039199	0.0587599	7.11172e-23	-0.0890966	-0.144913	-0.0276519	0.0177263	NA	NA	NA	NA	0.13866	0.0759175	0.194506	0.000402314	-1.79763	-3.13308	-0.573208	NA	NA	NA	2.79763	1.57321	4.13308	0.706314	0.0434139	-0.00740081	0.881337	NA	NA	0.677869	0.0444864	0.763447	0.0317874	0.691952	0.0528089	NA	NA	0.419066	0.0440639
Paternal BMI	Birth weight	ACE-ACE	Both	No	NA	24479	23840	50999	0.0451213	0.0380764	0.0523223	1.99378e-35	-0.0797093	-0.10861	-0.0479591	0.000252084	0.0110751	-4.68262e-13	0.0287078	0.459896	0.113756	0.0866543	0.140539	1.78805e-09	-1.76656	-2.53946	-1.02754	0.245451	-1.67685e-11	0.652423	2.52111	1.8774	3.24054	0.700852	0.0770642	NA	NA	0.183414	0.141634	0.671533	0.0446926	0.757148	0.0324944	0.655751	0.0471655	NA	NA	0.441584	0.0255092
Paternal BMI	Birth weight	AE-ACE	Both	No	NA	24479	23840	50999	0.045153	0.0381072	0.0523562	1.95817e-35	-0.0671897	-0.0947607	-0.0392621	0.000298186	NA	NA	NA	NA	0.112343	0.0844562	0.140153	2.36655e-09	-1.48804	-2.22969	-0.830403	NA	NA	NA	2.48804	1.8304	3.22969	0.746923	0.0215958	NA	NA	NA	NA	0.64648	0.0242343	0.737964	0.0199726	0.678635	0.026398	NA	NA	0.433562	0.0220483
Maternal BMI	CEBQ: emotional overeating	ADE-ACE	Both	No	NA	22984	22879	19807	0.0430234	0.0309786	0.0549962	4.31626e-12	0.118646	-0.11404	0.180798	0.0560648	NA	NA	NA	NA	-0.0756231	-0.138175	0.152716	0.173144	2.75772	-2.56267	4.77165	NA	NA	NA	-1.75772	-3.77165	3.56267	0.568476	0.0707241	0.715995	0.0631792	NA	NA	0.36524	0.030764	0.353755	0.109058	0.651926	0.138916	NA	NA	-0.302492	0.115937
Maternal BMI	CEBQ: emotional overeating	ADE-ACE	Both	Yes (three category ordinal outcome)	NA	22986	22879	20063	0.0479721	0.0315081	0.0644165	NA	0.0785038	-0.0418577	0.168305	0.188536	NA	NA	NA	NA	-0.0305316	-0.121283	0.0896911	0.590067	NA	NA	NA	NA	NA	NA	NA	NA	NA	0.60085	0.0562898	-0.686377	0.0569307	NA	NA	0.370608	0.0318279	0.372312	0.108007	-0.787911	0.098556	NA	NA	-0.209329	0.177287
Maternal BMI	CEBQ: emotional overeating	ADE-ACE	Male	No	NA	16183	15960	10092	0.0279832	0.00953204	0.0437178	0.00128765	0.107468	-0.164062	0.19067	0.357421	NA	NA	NA	NA	-0.0794845	-0.164704	0.188308	0.431724	3.84044	-5.60092	11.6833	NA	NA	NA	-2.84044	-10.6833	6.60092	0.481655	0.157353	0.810886	0.0984482	NA	NA	0.2704	0.0485195	-0.205481	0.433508	0.564821	0.357854	NA	NA	0.390482	0.186043
Maternal BMI	CEBQ: emotional overeating	ADE-ACE	Female	No	NA	15629	15445	9715	0.058251	0.0401688	0.0733553	6.95832e-12	0.0976672	-0.150295	0.20288	0.222143	NA	NA	NA	NA	-0.0394163	-0.145542	0.207364	0.549128	1.67666	-2.57969	3.68767	NA	NA	NA	-0.676663	-2.68767	3.57969	0.676069	0.0908787	0.637416	0.111188	NA	NA	0.325069	0.0661764	0.121305	0.358722	0.829889	0.0436868	NA	NA	5.82185e-05	0.665833
Maternal BMI	CEBQ: emotional overeating	ACE-ACE	Both	No	NA	22984	22879	19807	0.0426161	0.0302986	0.0544073	7.48796e-12	0.0732135	-0.0702666	0.175649	0.178624	-7.51012e-12	-0.0675634	4.47073e-13	1	-0.0305974	-0.130744	0.111258	0.564999	1.71798	-1.73137	4.21348	-1.76227e-10	-1.7059	1.12467e-11	-0.717978	-3.15252	2.73137	0.799201	0.0204874	NA	NA	3.12937e-06	0.089706	0.575858	0.0272	0.739908	0.0248508	0.749969	0.0751895	NA	NA	0.226774	0.127106
Maternal BMI	CEBQ: emotional overeating	AE-ACE	Both	No	NA	22984	22879	19807	0.0426161	0.0302615	0.0544089	7.55652e-12	0.0732103	-0.0705363	0.173898	0.178624	NA	NA	NA	NA	-0.0305943	-0.130329	0.111262	0.564999	1.7179	-1.73122	4.13915	NA	NA	NA	-0.717905	-3.13915	2.73122	0.799202	0.0205178	NA	NA	NA	NA	0.575856	0.02724	0.739907	0.024887	0.749967	0.0762736	NA	NA	0.226779	0.1293
Paternal BMI	CEBQ: emotional overeating	ADE-ACE	Both	No	NA	23938	23840	21269	0.025724	0.013407	0.0362855	9.60841e-06	0.0218618	-0.0684446	0.122534	0.609217	NA	NA	NA	NA	0.00386221	-0.0972558	0.09129	0.927794	0.84986	-2.79623	5.08914	NA	NA	NA	0.15014	-4.08914	3.79623	0.690609	0.0768031	0.361797	0.255548	NA	NA	0.606353	0.0736714	0.702168	0.0724756	0.786905	0.0639079	NA	NA	0.15309	0.172021
Paternal BMI	CEBQ: emotional overeating	ADE-ACE	Both	Yes (three category ordinal outcome)	NA	23938	23840	21552	0.0340534	0.018474	0.0496665	NA	0.0421475	-0.0433797	0.12293	0.332604	NA	NA	NA	NA	-0.00809413	-0.0895792	0.0779053	0.852047	NA	NA	NA	NA	NA	NA	NA	NA	NA	0.690418	0.0807567	-0.365693	0.266689	NA	NA	0.60425	0.0773887	0.700089	0.0769188	0.849476	NA	NA	NA	0.06343	NA
Paternal BMI	CEBQ: emotional overeating	ADE-ACE	Male	No	NA	17361	17101	10845	0.0159217	-0.000671203	0.0308769	0.046353	0.04841	-0.076284	0.162158	0.469998	NA	NA	NA	NA	-0.0324882	-0.147268	0.0875632	0.62828	3.04049	-5.78957	29.32	NA	NA	NA	-2.04049	-28.32	6.78957	0.778044	0.0387001	0.000178231	1.10609	NA	NA	0.618039	0.047894	0.691801	0.048487	0.788972	0.0858853	NA	NA	0.188217	0.204128
Paternal BMI	CEBQ: emotional overeating	ADE-ACE	Female	No	NA	16829	16585	10424	0.0381017	0.0214542	0.0533779	2.57019e-06	-0.0692064	-0.151739	0.122102	0.307592	NA	NA	NA	NA	0.107308	-0.0828269	0.191136	0.130409	-1.81636	-4.54573	3.00184	NA	NA	NA	2.81636	-2.00184	5.54573	0.690254	0.0446425	0.000365933	1.81078	NA	NA	0.694094	0.0439788	0.774582	0.0292861	0.855583	0.0333722	NA	NA	-0.000113467	0.363131
Paternal BMI	CEBQ: emotional overeating	ACE-ACE	Both	No	NA	23938	23840	21269	0.0257008	0.0134447	0.0363169	9.61919e-06	0.0202265	-0.0752758	0.117179	0.626689	2.7612e-10	-0.000367021	0.058495	1	0.00547432	-0.0797049	0.0810604	0.894996	0.786998	-2.96356	5.09398	1.07436e-08	-0.0154034	2.80658	0.213002	-3.51756	3.30816	0.739426	0.0220483	NA	NA	3.9776e-05	0.289421	0.654817	0.0242268	0.744618	0.0192191	0.787452	0.0672488	NA	NA	0.15235	0.18305
Paternal BMI	CEBQ: emotional overeating	AE-ACE	Both	No	NA	23938	23840	21269	0.0257004	0.0134251	0.0362973	9.68291e-06	0.0202266	-0.0598796	0.115028	0.626689	NA	NA	NA	NA	0.00547377	-0.0911846	0.0826419	0.894996	0.787016	-2.37418	4.87498	NA	NA	NA	0.212984	-3.87498	3.37418	0.739425	0.0220607	NA	NA	NA	NA	0.654818	0.02424	0.744618	0.0192289	0.787453	0.0645082	NA	NA	0.152351	0.175098
Maternal BMI	CEBQ: emotional undereating	ADE-ACE	Both	No	NA	22984	22879	19713	-0.0195842	-0.0321092	-0.00760122	0.00182973	0.0894805	-0.0119042	0.151575	0.0398845	NA	NA	NA	NA	-0.109065	-0.171095	-0.0102922	0.0140381	-4.56902	-14.3483	0.398348	NA	NA	NA	5.56902	0.601652	15.3483	0.60201	0.0565391	0.685499	0.0573778	NA	NA	0.370467	0.031978	0.371892	0.10863	0.729104	0.0805404	NA	NA	0.419171	0.06168
Maternal BMI	CEBQ: emotional undereating	ADE-ACE	Both	Yes (three category ordinal outcome)	NA	22986	22879	19970	-0.0217181	-0.0388375	-0.00459543	NA	0.0582485	-0.0605794	0.146609	0.31902	NA	NA	NA	NA	-0.0799666	-0.168976	0.0380787	0.177105	NA	NA	NA	NA	NA	NA	NA	NA	NA	0.603046	0.0563628	0.684325	0.0573637	NA	NA	0.370893	0.0319769	0.373297	0.108258	0.894849	NA	NA	NA	0.298182	NA
Maternal BMI	CEBQ: emotional undereating	ADE-ACE	Male	No	NA	16181	15960	10043	-0.026215	-0.0440531	-0.00997341	0.00267661	0.164995	0.0415622	0.238453	0.00943121	NA	NA	NA	NA	-0.19121	-0.268082	-0.0783946	0.00561948	-6.29391	-19.9281	1.66358	NA	NA	NA	7.29391	-0.663576	20.9281	0.486991	0.117966	0.807561	0.0752503	NA	NA	0.271039	0.0448029	-0.199193	0.397129	0.264233	0.555527	NA	NA	0.582376	0.0944563
Maternal BMI	CEBQ: emotional undereating	ADE-ACE	Female	No	NA	15627	15445	9670	-0.0142676	-0.0314023	0.00204427	0.0961769	-0.00174186	-0.115165	0.132341	0.979873	NA	NA	NA	NA	-0.0125258	-0.145457	0.101893	0.858382	0.122085	-41.7001	18.7655	NA	NA	NA	0.877915	-17.7655	42.7001	0.667185	0.0912384	0.646317	0.109998	NA	NA	0.325671	0.0677036	0.124754	0.364889	0.779313	0.0623369	NA	NA	0.399608	0.0783955
Maternal BMI	CEBQ: emotional undereating	ACE-ACE	Both	No	NA	22984	22879	19713	-0.0195697	-0.0322562	-0.00767335	0.00189633	0.088129	0.00139137	0.173602	0.0390024	-7.03442e-12	-0.0456821	6.08679e-12	1	-0.107699	-0.185763	-0.022821	0.0121243	-4.50333	-14.8466	-0.0577692	3.59454e-10	-3.45826e-10	2.1618	5.50333	1.09728	15.5153	0.801238	0.0204063	NA	NA	2.00083e-06	0.103683	0.573137	0.0272677	0.737458	0.0252623	0.763793	0.05634	NA	NA	0.40018	0.0556675
Maternal BMI	CEBQ: emotional undereating	AE-ACE	Both	No	NA	22984	22879	19713	-0.0195697	-0.0322414	-0.00766388	0.00189184	0.0881351	0.0042541	0.159154	0.0390024	NA	NA	NA	NA	-0.107705	-0.179005	-0.0251202	0.0121243	-4.50366	-14.5575	-0.177371	NA	NA	NA	5.50366	1.17737	15.5575	0.801237	0.0203947	NA	NA	NA	NA	0.573138	0.027253	0.73746	0.0252487	0.763792	0.0561824	NA	NA	0.400181	0.0555212
Paternal BMI	CEBQ: emotional undereating	ADE-ACE	Both	No	NA	23935	23840	21175	-0.0233638	-0.0352167	-0.012663	5.11409e-05	0.0853128	0.0154445	0.141054	0.0205681	NA	NA	NA	NA	-0.108677	-0.16512	-0.0397653	0.00345006	-3.65149	-8.6596	-0.467679	NA	NA	NA	4.65149	1.46768	9.6596	0.674069	0.0810567	0.413482	0.225201	NA	NA	0.591765	0.0738079	0.687291	0.0781081	0.739028	0.063443	NA	NA	0.415939	0.0538125
Paternal BMI	CEBQ: emotional undereating	ADE-ACE	Both	Yes (three category ordinal outcome)	NA	23935	23840	21459	-0.0250247	-0.0410773	-0.00896527	NA	0.0408415	-0.0479358	0.121897	0.364043	NA	NA	NA	NA	-0.0658662	-0.147267	0.0227187	0.144385	NA	NA	NA	NA	NA	NA	NA	NA	NA	0.689309	0.0819268	0.366978	0.269114	NA	NA	0.604725	0.0780962	0.700561	0.0774382	0.911668	0.0616958	NA	NA	0.272869	0.117014
Paternal BMI	CEBQ: emotional undereating	ADE-ACE	Male	No	NA	17357	17101	10797	-0.0330296	-0.0495438	-0.0176065	5.18785e-05	0.168293	0.0685399	0.256586	0.0217668	NA	NA	NA	NA	-0.201323	-0.291439	-0.101843	0.00770072	-5.09523	-12.9194	-1.46239	NA	NA	NA	6.09523	2.46239	13.9194	0.678534	0.179641	0.489706	0.40286	NA	NA	0.535761	0.156928	0.589919	0.240488	0.607806	0.272785	NA	NA	0.494593	0.129166
Paternal BMI	CEBQ: emotional undereating	ADE-ACE	Female	No	NA	16824	16585	10378	-0.0175103	-0.0343075	-0.00326795	0.026505	0.0148201	-0.126904	0.135026	0.832558	NA	NA	NA	NA	-0.0323304	-0.152791	0.108536	0.645448	-0.846366	-17.5006	19.7757	NA	NA	NA	1.84637	-18.7757	18.5006	0.695062	0.0443134	0.000106309	0.912095	NA	NA	0.689291	0.0442108	0.77135	0.0300569	0.775494	0.0670309	NA	NA	0.387575	0.0830266
Paternal BMI	CEBQ: emotional undereating	ACE-ACE	Both	No	NA	23935	23840	21175	-0.0233966	-0.0351758	-0.0125084	5.05425e-05	0.143548	0.073851	0.201655	0.00637152	-0.0483872	-0.082342	-2.99272e-11	0.0733448	-0.118557	-0.171405	-0.0738507	0.000792652	-6.13539	-17.2196	-2.44613	2.06813	7.60995e-10	6.27773	5.06727	2.60989	11.6404	0.49111	0.113426	NA	NA	0.387159	0.0714596	0.764466	0.0395801	0.812611	0.0195755	0.415692	0.270805	NA	NA	0.522905	0.0641287
Paternal BMI	CEBQ: emotional undereating	AE-ACE	Both	No	NA	23935	23840	21175	-0.0234323	-0.0353446	-0.0127593	4.93092e-05	0.0815468	0.0165088	0.1408	0.0242853	NA	NA	NA	NA	-0.104979	-0.165263	-0.0412755	0.00398469	-3.4801	-8.63033	-0.52642	NA	NA	NA	4.4801	1.52642	9.63033	0.739526	0.022111	NA	NA	NA	NA	0.654735	0.0243028	0.744542	0.0192858	0.751533	0.0554029	NA	NA	0.40885	0.052229
Maternal BMI	CEBQ: food responsiveness	ADE-ACE	Both	No	NA	22984	22879	20074	0.0956963	0.0837519	0.107735	9.67436e-56	0.0740655	-0.146467	0.172439	0.282741	NA	NA	NA	NA	0.0216307	-0.0763123	0.240717	0.704939	0.773965	-1.58231	1.80794	NA	NA	NA	0.226035	-0.807943	2.58231	0.593867	0.059959	0.693308	0.0589258	NA	NA	0.368917	0.0315687	0.366588	0.108594	0.61318	0.115114	NA	NA	-0.234675	0.136387
Maternal BMI	CEBQ: food responsiveness	ADE-ACE	Both	Yes (three category ordinal outcome)	NA	22986	22879	20333	0.0955765	0.0790774	0.112043	NA	0.108522	-0.0199702	0.194204	0.0897479	NA	NA	NA	NA	-0.0129455	-0.0997991	0.115362	0.814545	NA	NA	NA	NA	NA	NA	NA	NA	NA	0.594253	0.0548077	0.693504	0.0536876	NA	NA	0.367976	0.0306789	0.363353	0.106362	0.749394	0.020527	NA	NA	0.100375	0.13745
Maternal BMI	CEBQ: food responsiveness	ADE-ACE	Male	No	NA	16186	15960	10231	0.0829976	0.0669443	0.100667	4.3673e-22	0.0827633	-0.18497	0.184937	0.456806	NA	NA	NA	NA	0.000234327	-0.102523	0.269937	0.995745	0.997177	-2.32211	2.29881	NA	NA	NA	0.0028233	-1.29881	3.32211	0.519546	0.119577	0.786596	0.0838381	NA	NA	0.272409	0.0494969	-0.187743	0.432543	0.727431	0.207707	NA	NA	-0.0885142	0.665719
Maternal BMI	CEBQ: food responsiveness	ADE-ACE	Female	No	NA	15629	15445	9843	0.109694	0.0925758	0.125111	3.03621e-39	0.14681	-0.152449	0.2937	0.233509	NA	NA	NA	NA	-0.0371168	-0.184775	0.258524	0.696977	1.33837	-1.34386	2.74785	NA	NA	NA	-0.338368	-1.74785	2.34386	0.655062	0.0984668	0.661748	0.110711	NA	NA	0.319306	0.0629089	0.0893334	0.35982	0.172462	0.799675	NA	NA	0.468797	0.128324
Maternal BMI	CEBQ: food responsiveness	ACE-ACE	Both	No	NA	22984	22879	20074	0.0954694	0.0834738	0.10737	1.93049e-55	0.0374775	-0.10555	0.16572	0.491678	6.19823e-12	8.32036e-13	0.0519176	1	0.0579919	-0.0681074	0.200801	0.270426	0.39256	-1.14809	1.72444	6.49237e-11	8.48455e-12	0.576311	0.60744	-0.722225	2.14809	0.80031	0.0204248	NA	NA	5.73712e-06	0.0858776	0.574346	0.0272123	0.738547	0.0250566	0.646227	0.091035	NA	NA	0.209847	0.145851
Maternal BMI	CEBQ: food responsiveness	AE-ACE	Both	No	NA	22984	22879	20074	0.0954693	0.0834823	0.10737	2.06007e-55	0.0374747	-0.105547	0.165591	0.491678	NA	NA	NA	NA	0.0579946	-0.0682116	0.200807	0.270426	0.392532	-1.14811	1.72297	NA	NA	NA	0.607468	-0.72297	2.14811	0.800309	0.0204233	NA	NA	NA	NA	0.574347	0.0272101	0.738548	0.0250548	0.64622	0.0913218	NA	NA	0.209859	0.146329
Paternal BMI	CEBQ: food responsiveness	ADE-ACE	Both	No	NA	23938	23840	21573	0.0782167	0.0669851	0.088686	7.6018e-45	-0.0025425	-0.0898768	0.0986621	0.938187	NA	NA	NA	NA	0.0807592	-0.0214922	0.167566	0.0478981	-0.0325059	-1.17205	1.24497	NA	NA	NA	1.03251	-0.244968	2.17205	0.692633	0.0774108	0.355172	0.264569	NA	NA	0.607982	0.074906	0.703785	0.073094	0.704604	0.0199813	NA	NA	-3.30318e-05	0.259906
Paternal BMI	CEBQ: food responsiveness	ADE-ACE	Both	Yes (three category ordinal outcome)	NA	23938	23840	21860	0.0778862	0.0621887	0.0935586	NA	-0.00960867	-0.1012	0.0836441	0.841105	NA	NA	NA	NA	0.0874949	-0.00619188	0.17962	0.0675882	NA	NA	NA	NA	NA	NA	NA	NA	NA	0.692611	0.0813348	0.355032	0.279246	NA	NA	0.608079	0.0785101	0.703884	0.0765591	0.798274	0.0174606	NA	NA	-8.67412e-06	0.194725
Paternal BMI	CEBQ: food responsiveness	ADE-ACE	Male	No	NA	17364	17101	11003	0.0651108	0.0491122	0.0796934	7.10756e-17	-0.101724	-0.233163	0.119317	0.195004	NA	NA	NA	NA	0.166835	-0.051713	0.298828	0.0447008	-1.56233	-3.76807	1.69962	NA	NA	NA	2.56233	-0.699623	4.76807	0.780131	0.038257	-0.000250489	0.870718	NA	NA	0.615525	0.0476529	0.689446	0.0488067	0.751678	0.0379702	NA	NA	7.64743e-05	0.416574
Paternal BMI	CEBQ: food responsiveness	ADE-ACE	Female	No	NA	16831	16585	10570	0.0923872	0.0770056	0.107624	1.2018e-32	-0.149636	-0.25257	-0.0653202	0.0254022	NA	NA	NA	NA	0.242023	0.15619	0.34649	0.000716125	-1.61966	-2.88946	-0.68156	NA	NA	NA	2.61966	1.68156	3.88946	0.670354	0.131391	0.226109	0.687022	NA	NA	0.676587	0.116224	0.762778	0.08178	0.445123	0.24103	NA	NA	0.360409	0.137037
Paternal BMI	CEBQ: food responsiveness	ACE-ACE	Both	No	NA	23938	23840	21573	0.0782104	0.0670378	0.088732	6.54533e-45	-0.00331988	-0.0953488	0.0888621	0.918344	2.94844e-10	-0.000665249	0.049185	0.999986	0.0815303	-0.00150945	0.154509	0.0424646	-0.0424481	-1.22897	1.12743	3.76989e-09	-0.00814761	0.636985	1.04245	-0.0113081	1.98715	0.739538	0.0220418	NA	NA	-4.81705e-05	0.284927	0.65471	0.0242267	0.744554	0.0192264	0.704603	0.0199626	NA	NA	-6.32292e-05	0.251486
Paternal BMI	CEBQ: food responsiveness	AE-ACE	Both	No	NA	23938	23840	21573	0.0782102	0.0670041	0.0886668	6.93968e-45	-0.00332126	-0.0807403	0.0789357	0.918328	NA	NA	NA	NA	0.0815315	-0.00103544	0.157252	0.0424646	-0.0424659	-1.04209	0.99812	NA	NA	NA	1.04247	0.00187996	2.04209	0.739537	0.0220282	NA	NA	NA	NA	0.654711	0.0242108	0.744555	0.0192141	0.704602	0.0199702	NA	NA	3.3436e-05	0.251604
Maternal BMI	CEBQ: fussiness	ADE-ACE	Both	No	NA	22984	22879	20089	-0.00653989	-0.0178619	0.00584116	0.279464	0.187481	-0.162654	0.244038	0.000112263	NA	NA	NA	NA	-0.194021	-0.251435	0.15412	0.000597789	-28.6674	-2044.42	18.7575	NA	NA	NA	29.6674	-17.7575	2045.42	0.495429	0.082636	0.773278	0.0572406	NA	NA	0.354108	0.026887	0.312566	0.104611	0.426133	0.230555	NA	NA	-0.0882996	0.390678
Maternal BMI	CEBQ: fussiness	ADE-ACE	Both	Yes (three category ordinal outcome)	NA	22986	22879	20349	-0.0146341	-0.0311818	0.00189063	NA	-0.189678	-0.244095	0.233205	0.0362805	NA	NA	NA	NA	0.175044	-0.247033	0.231759	0.0375921	NA	NA	NA	NA	NA	NA	NA	NA	NA	0.514462	0.0505084	0.759887	0.0373321	NA	NA	0.356272	0.0261161	0.321094	0.099803	-0.537336	NA	NA	NA	-9.61582e-06	0.151606
Maternal BMI	CEBQ: fussiness	ADE-ACE	Male	No	NA	16186	15960	10240	0.00411607	-0.0138952	0.0198212	0.63163	0.239442	-0.166085	0.324205	4.45526e-10	NA	NA	NA	NA	-0.235325	-0.322432	0.16464	0.00726595	58.1723	17.7735	149980	NA	NA	NA	-57.1723	-149979	-16.7735	0.505145	0.113243	0.797408	0.0755167	NA	NA	0.268223	0.0450207	-0.225558	0.412288	-4.81247e-06	0.490171	NA	NA	0.212183	0.10866
Maternal BMI	CEBQ: fussiness	ADE-ACE	Female	No	NA	15629	15445	9849	-0.0176884	-0.0325592	-0.000347804	0.0316701	0.193008	-0.210107	0.306395	0.132223	NA	NA	NA	NA	-0.210696	-0.324891	0.192659	0.134078	-10.9115	-389.403	10.6368	NA	NA	NA	11.9115	-9.63678	390.403	0.608901	0.111366	0.706377	0.107437	NA	NA	0.314602	0.0623689	0.061769	0.373152	0.452098	0.138808	NA	NA	1.28303e-05	0.281724
Maternal BMI	CEBQ: fussiness	ACE-ACE	Both	No	NA	22984	22879	20089	-0.00627755	-0.0173973	0.00667233	0.303972	0.186202	-0.249421	0.292264	0.0620998	-4.85705e-11	-0.0516871	1.11961e-11	0.999948	-0.19248	-0.290077	0.2154	0.0534922	-29.6616	-4549.13	19.4319	7.73717e-09	-3.56841e-09	155.897	30.6616	-12.7233	6707.21	0.797925	0.0206419	NA	NA	-1.1946e-05	0.129127	0.57795	0.0272978	0.741782	0.0246706	0.626595	0.036031	NA	NA	-2.84826e-07	0.165532
Maternal BMI	CEBQ: fussiness	AE-ACE	Both	No	NA	22984	22879	20089	-0.00627747	-0.017586	0.0066134	0.305683	0.186206	-0.247023	0.296196	0.0620998	NA	NA	NA	NA	-0.192483	-0.302889	0.238116	0.0534922	-29.6625	-3000.66	22.6151	NA	NA	NA	30.6625	-21.6151	3001.66	0.797925	0.0206672	NA	NA	NA	NA	0.57795	0.0273349	0.741782	0.0247034	0.626594	0.0375593	NA	NA	-1.61082e-06	0.166109
Paternal BMI	CEBQ: fussiness	ADE-ACE	Both	No	NA	23938	23840	21587	-0.00267634	-0.0135434	0.00838532	0.633666	-0.132358	-0.220596	0.0284239	0.0212194	NA	NA	NA	NA	0.129682	-0.0300876	0.220404	0.0540834	49.4549	14.0273	23020.3	NA	NA	NA	-48.4549	-23019.3	-13.0273	0.351496	0.147729	0.792468	0.0800287	NA	NA	0.472182	0.0395124	0.509006	0.0823754	0.432012	0.116599	NA	NA	-1.96897e-05	0.179368
Paternal BMI	CEBQ: fussiness	ADE-ACE	Both	Yes (three category ordinal outcome)	NA	23938	23840	21875	-0.00103827	-0.0166092	0.0145263	NA	-0.142266	-0.217608	0.00782772	0.0268199	NA	NA	NA	NA	0.141228	-0.00903062	0.217937	0.0620361	NA	NA	NA	NA	NA	NA	NA	NA	NA	0.336332	0.153484	0.80051	0.0780998	NA	NA	0.469624	0.0385745	0.503725	0.0817518	0.401334	0.167927	NA	NA	-4.30412e-05	0.27849
Paternal BMI	CEBQ: fussiness	ADE-ACE	Male	No	NA	17364	17101	11011	0.000884794	-0.0137762	0.0170752	0.910799	-0.183216	-0.301565	0.233169	4.93133e-08	NA	NA	NA	NA	0.184101	-0.229221	0.304442	0.0434793	-207.072	-463919	-131.526	NA	NA	NA	208.072	132.526	463920	-0.393961	0.157909	0.800422	0.0951286	NA	NA	0.436792	0.0685102	0.383516	0.194104	-0.111908	1.07663	NA	NA	0.197691	0.218761
Paternal BMI	CEBQ: fussiness	ADE-ACE	Female	No	NA	16831	16585	10576	-0.00686835	-0.022234	0.00881001	0.384668	-0.139697	-0.250683	0.19389	0.0567017	NA	NA	NA	NA	0.132829	-0.200366	0.244923	0.194456	20.3393	-18.3133	4191.96	NA	NA	NA	-19.3393	-4190.96	19.3133	0.382444	0.222845	0.720241	0.166139	NA	NA	0.541316	0.088505	0.629226	0.121658	0.323003	0.258718	NA	NA	-7.66021e-06	0.303136
Paternal BMI	CEBQ: fussiness	ACE-ACE	Both	No	NA	23938	23840	21587	-0.0018348	-0.0125313	0.00934551	0.743566	0.0581732	-0.0617656	0.149395	5.07765e-07	-0.0469043	-0.081842	0.00248284	0.146787	-0.0131037	-0.0905607	0.069321	0.759203	-31.7054	-139876	-8.41798	25.5637	8.60283	98709.4	7.14175	-6.0221	7300.21	0.139904	0.136018	NA	NA	0.507999	0.023822	0.835364	0.0155881	0.843083	0.00623743	0.244082	0.147305	NA	NA	-0.000918012	0.836106
Paternal BMI	CEBQ: fussiness	AE-ACE	Both	No	NA	23938	23840	21587	-0.00242061	-0.0131309	0.00890344	0.667172	-0.055026	-0.233658	0.131908	0.359993	NA	NA	NA	NA	0.0526054	-0.130922	0.231358	0.380943	22.7323	-6.33889	8708.11	NA	NA	NA	-21.7323	-8707.11	7.33889	0.738047	0.0222719	NA	NA	NA	NA	0.656372	0.0243876	0.745832	0.0192062	0.670862	0.0235028	NA	NA	8.76169e-06	0.130692
Maternal BMI	CEBQ: satiety responsiveness	ADE-ACE	Both	No	NA	22984	22879	20077	0.0167153	0.00614082	0.0292457	0.00410092	0.0834189	-0.153889	0.194544	0.37269	NA	NA	NA	NA	-0.0667035	-0.177313	0.170157	0.461668	4.99056	-13.8092	23.5256	NA	NA	NA	-3.99056	-22.5256	14.8092	0.588486	0.0638431	0.698003	0.0613648	NA	NA	0.368639	0.0315087	0.365678	0.108616	0.684099	0.0434066	NA	NA	-2.42382e-05	0.186947
Maternal BMI	CEBQ: satiety responsiveness	ADE-ACE	Both	Yes (three category ordinal outcome)	NA	22986	22879	20336	0.0116248	-0.00501219	0.0282454	NA	-0.0517636	-0.169037	0.122666	0.569896	NA	NA	NA	NA	0.0633884	-0.11072	0.181752	0.489071	NA	NA	NA	NA	NA	NA	NA	NA	NA	0.601662	0.0531459	-0.685617	0.0538917	NA	NA	0.370733	0.0315036	0.372766	0.106802	0.761216	0.0115833	NA	NA	-3.80531e-05	0.249695
Maternal BMI	CEBQ: satiety responsiveness	ADE-ACE	Male	No	NA	16185	15960	10234	0.0167218	0.00103312	0.032762	0.0393779	0.118251	-0.245405	0.241876	2.58752e-07	NA	NA	NA	NA	-0.101529	-0.225689	0.261822	0.277278	7.07166	-29.8194	61.1104	NA	NA	NA	-6.07166	-60.1104	30.8194	0.256652	0.183491	0.909594	0.0565031	NA	NA	0.261783	0.0440248	-0.286155	0.433894	-0.0196787	10.5292	NA	NA	0.0151762	5.66909
Maternal BMI	CEBQ: satiety responsiveness	ADE-ACE	Female	No	NA	15629	15445	9843	0.0153426	0.000313516	0.0326777	0.0606624	-0.0371212	-0.175309	0.099192	0.609888	NA	NA	NA	NA	0.0524638	-0.0843426	0.193042	0.474783	-2.41949	-37.7468	15.7407	NA	NA	NA	3.41949	-14.7407	38.7468	0.665002	0.0911592	0.648551	0.108956	NA	NA	0.325657	0.0671112	0.124684	0.361723	0.713511	0.116009	NA	NA	-0.18302	0.250925
Maternal BMI	CEBQ: satiety responsiveness	ACE-ACE	Both	No	NA	22984	22879	20077	0.0163177	0.00550119	0.0285834	0.00505904	0.0327057	-0.140807	0.23848	0.587326	-2.61758e-13	-0.0442326	4.77306e-11	1	-0.016388	-0.195044	0.156873	0.785055	2.00431	-12.9359	17.662	-1.60414e-11	-2.73635	3.73496e-09	-1.00431	-15.9137	13.4563	0.799755	0.0204558	NA	NA	1.46416e-07	0.0859968	0.575096	0.027205	0.739238	0.0249522	0.703534	0.0209852	NA	NA	1.32244e-07	0.172786
Maternal BMI	CEBQ: satiety responsiveness	AE-ACE	Both	No	NA	22984	22879	20077	0.0163174	0.00548779	0.028573	0.00513563	0.0327065	-0.139193	0.226857	0.587326	NA	NA	NA	NA	-0.0163891	-0.207825	0.157242	0.785055	2.00439	-12.8767	17.3581	NA	NA	NA	-1.00439	-16.3581	13.8767	0.799755	0.0204489	NA	NA	NA	NA	0.575097	0.0271964	0.739239	0.0249443	0.703533	0.0210157	NA	NA	1.88351e-05	0.175044
Paternal BMI	CEBQ: satiety responsiveness	ADE-ACE	Both	No	NA	23938	23840	21576	-0.00239299	-0.0134006	0.00860176	0.671674	-0.00115932	-0.13734	0.11701	0.973476	NA	NA	NA	NA	-0.00123367	-0.116993	0.136343	0.975282	0.484464	-109.439	110.357	NA	NA	NA	0.515536	-109.357	110.439	0.692883	0.0861705	0.355156	0.29778	NA	NA	0.607702	0.0834205	0.703503	0.0814921	0.696039	0.0203833	NA	NA	-6.94208e-07	0.147558
Paternal BMI	CEBQ: satiety responsiveness	ADE-ACE	Both	Yes (three category ordinal outcome)	NA	23938	23840	21863	-0.00627615	-0.0219189	0.00936545	NA	-0.033021	-0.135155	0.0725844	0.541693	NA	NA	NA	NA	0.0267449	-0.0791439	0.128851	0.622042	NA	NA	NA	NA	NA	NA	NA	NA	NA	0.688398	0.0815564	0.370357	0.264846	NA	NA	0.603723	0.0777114	0.699594	0.0774298	0.760559	0.0274992	NA	NA	1.49842e-05	0.754322
Paternal BMI	CEBQ: satiety responsiveness	ADE-ACE	Male	No	NA	17363	17101	11006	0.0100947	-0.00494809	0.0261946	0.200819	0.233545	-0.12532	0.309128	4.86061e-05	NA	NA	NA	NA	-0.22345	-0.298662	0.138907	5.59679e-05	23.1354	-47.9412	761.366	NA	NA	NA	-22.1354	-760.366	48.9412	0.597637	0.133258	0.620393	0.189485	NA	NA	0.495138	0.101932	0.519694	0.198186	0.516965	0.108258	NA	NA	-5.06856e-06	0.254468
Paternal BMI	CEBQ: satiety responsiveness	ADE-ACE	Female	No	NA	16830	16585	10570	-0.015275	-0.0311341	-0.000796171	0.0491552	0.0662609	-0.110179	0.183131	0.353183	NA	NA	NA	NA	-0.0815359	-0.20084	0.09214	0.260262	-4.33787	-36.676	19.6943	NA	NA	NA	5.33787	-18.6943	37.676	0.695284	0.0441093	-0.000147553	0.822266	NA	NA	0.689081	0.044039	0.771229	0.0299647	0.714671	0.0408707	NA	NA	-6.23111e-05	0.846364
Paternal BMI	CEBQ: satiety responsiveness	ACE-ACE	Both	No	NA	23938	23840	21576	-0.00238538	-0.0133888	0.00860391	0.67218	3.03494e-05	-0.11863	0.107062	0.999355	-3.69806e-11	-0.0722952	0.000351948	1	-0.00241573	-0.0867491	0.0876511	0.957012	-0.0127231	-147.592	85.6904	1.5503e-08	-0.316059	510.672	1.01272	-78.594	115.728	0.739769	0.0220145	NA	NA	1.83428e-05	0.275824	0.654444	0.0242128	0.744338	0.0192401	0.696034	0.0203835	NA	NA	4.30865e-06	0.146124
Paternal BMI	CEBQ: satiety responsiveness	AE-ACE	Both	No	NA	23938	23840	21576	-0.00238489	-0.0133905	0.00860119	0.672594	2.59083e-05	-0.10177	0.0933251	0.999399	NA	NA	NA	NA	-0.0024108	-0.0947109	0.102615	0.956981	-0.0108635	-114.472	83.6638	NA	NA	NA	1.01086	-82.6638	115.472	0.739767	0.0220287	NA	NA	NA	NA	0.654447	0.0242277	0.74434	0.0192511	0.696034	0.0203893	NA	NA	-3.06803e-06	0.145112
Maternal BMI	CEBQ: slow eating	ADE-ACE	Both	No	NA	22984	22879	20071	0.0136735	0.00213589	0.0254427	0.0206566	-0.120463	-0.193163	0.0519653	0.0256291	NA	NA	NA	NA	0.134136	-0.0345869	0.207261	0.0154076	-8.80996	-49.2001	4.9609	NA	NA	NA	9.80996	-3.9609	50.2001	0.578247	0.0618241	0.708294	0.0571501	NA	NA	0.365129	0.0303582	0.353442	0.107716	0.661048	0.0421633	NA	NA	9.57746e-06	0.25179
Maternal BMI	CEBQ: slow eating	ADE-ACE	Both	Yes (three category ordinal outcome)	NA	22986	22879	20329	0.0113787	-0.00528344	0.0280329	NA	-0.147366	-0.207647	-0.0506652	0.00732631	NA	NA	NA	NA	0.158744	0.0617451	0.221092	0.00465666	NA	NA	NA	NA	NA	NA	NA	NA	NA	0.579022	0.0494524	0.707602	0.0460874	NA	NA	0.365243	0.0294503	0.353826	0.104429	0.689072	NA	NA	NA	3.09377e-07	0.220764
Maternal BMI	CEBQ: slow eating	ADE-ACE	Male	No	NA	16186	15960	10236	0.0185003	0.00173601	0.0348238	0.0277122	-0.178544	-0.255612	0.110302	0.000182297	NA	NA	NA	NA	0.197044	-0.0965458	0.27391	0.0185438	-9.65084	-51.9812	5.42821	NA	NA	NA	10.6508	-4.42821	52.9812	0.442038	0.135515	0.834459	0.0745867	NA	NA	0.266009	0.0418175	-0.245543	0.392316	-0.340643	0.302202	NA	NA	4.16579e-05	0.401028
Maternal BMI	CEBQ: slow eating	ADE-ACE	Female	No	NA	15629	15445	9835	0.00657789	-0.00968628	0.0222629	0.417454	-0.0988811	-0.227183	0.121648	0.266941	NA	NA	NA	NA	0.105459	-0.115295	0.234391	0.239502	-15.0323	-2069.36	19.1826	NA	NA	NA	16.0323	-18.1826	2070.36	0.673032	0.0907101	0.64062	0.110299	NA	NA	0.325109	0.0657408	0.122062	0.355964	0.640422	0.190839	NA	NA	0.228055	0.256719
Maternal BMI	CEBQ: slow eating	ACE-ACE	Both	No	NA	22984	22879	20071	0.0139717	0.00252469	0.0259374	0.0183702	-0.0852745	-0.239937	0.0395401	0.115038	3.36499e-12	-2.53182e-11	0.0294074	1	0.0992462	-0.0235945	0.236939	0.0680117	-6.10336	-35.042	5.8261	2.40843e-10	-4.2594e-09	2.22703	7.10336	-4.8261	35.0079	0.800162	0.0204578	NA	NA	8.65033e-07	0.0892045	0.5746	0.0272414	0.738795	0.025048	0.702055	0.022242	NA	NA	9.34404e-06	0.185355
Maternal BMI	CEBQ: slow eating	AE-ACE	Both	No	NA	22984	22879	20071	0.0139718	0.0025305	0.0259374	0.0184132	-0.085275	-0.228371	0.0393581	0.115038	NA	NA	NA	NA	0.0992468	-0.0232997	0.242616	0.0680117	-6.10337	-35.0991	5.70327	NA	NA	NA	7.10337	-4.70327	36.0991	0.80016	0.0204534	NA	NA	NA	NA	0.574602	0.0272351	0.738797	0.0250419	0.702055	0.0222231	NA	NA	-1.79762e-05	0.184755
Paternal BMI	CEBQ: slow eating	ADE-ACE	Both	No	NA	23938	23840	21570	-0.0179649	-0.0291382	-0.00730122	0.00119481	-0.0495267	-0.158382	0.0690106	0.282119	NA	NA	NA	NA	0.0315618	-0.0876922	0.139164	0.493297	2.75686	-5.17644	10.505	NA	NA	NA	-1.75686	-9.505	6.17644	0.687471	0.0852988	0.375014	0.272917	NA	NA	0.601927	0.0805752	0.697799	0.0809949	0.680136	0.0909584	NA	NA	-0.110532	0.287069
Paternal BMI	CEBQ: slow eating	ADE-ACE	Both	Yes (three category ordinal outcome)	NA	23938	23840	21856	-0.0228073	-0.0384657	-0.00714247	NA	-0.0235951	-0.123738	0.079505	0.654666	NA	NA	NA	NA	0.000787791	-0.102289	0.101426	0.991339	NA	NA	NA	NA	NA	NA	NA	NA	NA	0.692223	0.08101	-0.358936	0.274261	NA	NA	0.606247	0.0780556	0.702082	0.0768097	0.745281	0.0214738	NA	NA	-0.000100436	0.410969
Paternal BMI	CEBQ: slow eating	ADE-ACE	Male	No	NA	17364	17101	11008	-0.0126742	-0.0277339	0.00184611	0.0967582	0.177761	-0.0801045	0.33154	0.380708	NA	NA	NA	NA	-0.190435	-0.346869	0.0646725	0.374874	-14.0254	-20690.9	8.49738	NA	NA	NA	15.0254	-7.49738	20691.9	0.579208	0.190409	0.656756	0.222255	NA	NA	0.469464	0.100604	0.465814	0.229399	0.589071	0.128929	NA	NA	2.42161e-05	0.256634
Paternal BMI	CEBQ: slow eating	ADE-ACE	Female	No	NA	16830	16585	10562	-0.0221109	-0.0371776	-0.00659171	0.00437558	0.0256383	-0.172125	0.205791	0.812859	NA	NA	NA	NA	-0.0477492	-0.231045	0.149051	0.660044	-1.15953	-16.5926	9.34291	NA	NA	NA	2.15953	-8.34291	17.5926	0.693691	0.044419	2.06453e-05	1.06353	NA	NA	0.69066	0.0441496	0.772256	0.0298334	0.628397	0.15609	NA	NA	0.245661	0.211421
Paternal BMI	CEBQ: slow eating	ACE-ACE	Both	No	NA	23938	23840	21570	-0.0180338	-0.0291974	-0.00742191	0.00108403	-0.116268	-0.181676	-0.0028228	0.00990466	0.0469005	5.8421e-11	0.0775658	0.132694	0.0513341	-0.0283962	0.113706	0.212991	6.44724	0.303325	20.2525	-2.60069	-9.99185	-2.77118e-09	-2.84654	-10.8084	1.62529	0.328763	0.146197	NA	NA	0.463742	0.0528348	0.807697	0.0324646	0.83216	0.0136805	0.204867	0.539761	NA	NA	0.299453	0.120326
Paternal BMI	CEBQ: slow eating	AE-ACE	Both	No	NA	23938	23840	21570	-0.0179301	-0.0290755	-0.00722261	0.00122266	-0.0456947	-0.150348	0.05134	0.299092	NA	NA	NA	NA	0.0277645	-0.0684071	0.130996	0.528331	2.54848	-3.80434	10.14	NA	NA	NA	-1.54848	-9.13997	4.80434	0.740214	0.0220217	NA	NA	NA	NA	0.653976	0.0242499	0.743981	0.0193085	0.682061	0.0848284	NA	NA	0.109248	0.27099
Maternal BMI	Predicted 1yr BMI	ADE-ACE	Both	No	NA	22986	22879	25347	0.134945	0.124173	0.145886	8.54998e-130	0.126688	0.0757733	0.169104	5.47976e-05	NA	NA	NA	NA	0.00825677	-0.0347221	0.0603639	0.80047	0.938814	0.562918	1.26044	NA	NA	NA	0.0611863	-0.260438	0.437082	0.59748	0.0557823	0.689452	0.0557527	NA	NA	0.370235	0.0315986	0.371017	0.107561	0.754882	0.104785	NA	NA	-0.257463	0.102963
Maternal BMI	Predicted 1yr BMI	ADE-ACE	Male	No	NA	16215	15960	12956	0.13484	0.119532	0.148938	1.38404e-71	0.125743	0.00939851	0.191811	0.0234501	NA	NA	NA	NA	0.00909686	-0.0565494	0.126992	0.879904	0.932536	0.0707342	1.42853	NA	NA	NA	0.0674641	-0.428533	0.929266	0.523712	0.113449	0.783034	0.0809527	NA	NA	0.274591	0.049801	-0.169277	0.424964	0.733827	0.27383	NA	NA	-0.22974	0.265102
Maternal BMI	Predicted 1yr BMI	ADE-ACE	Female	No	NA	15675	15445	12391	0.136578	0.121102	0.151704	4.36604e-69	0.202669	0.135663	0.280841	0.00309117	NA	NA	NA	NA	-0.0660903	-0.146237	0.00172057	0.306205	1.4839	0.988286	2.11174	NA	NA	NA	-0.483901	-1.11174	0.0117142	0.610538	0.11929	0.703799	0.114627	NA	NA	0.316805	0.0602048	0.0746415	0.352646	0.36185	0.801859	NA	NA	0.411432	0.201732
Maternal BMI	Predicted 1yr BMI	ACE-ACE	Both	No	NA	22986	22879	25347	0.135103	0.124292	0.146087	1.173e-129	0.130082	0.0686093	0.176841	7.83549e-05	-7.98616e-12	-0.00770848	0.00200399	1	0.00502076	-0.0404519	0.0662235	0.867634	0.962838	0.511596	1.32206	-5.91117e-11	-0.0566888	0.0149635	0.0371625	-0.303583	0.481604	0.79935	0.0204605	NA	NA	2.11108e-06	0.106275	0.575615	0.0271745	0.739677	0.024861	0.819566	0.0511786	NA	NA	0.200677	0.105524
Maternal BMI	Predicted 1yr BMI	AE-ACE	Both	No	NA	22986	22879	25347	0.135102	0.124282	0.146102	1.19792e-129	0.130084	0.072815	0.173973	7.8209e-05	NA	NA	NA	NA	0.00501797	-0.0392589	0.0627959	0.867634	0.962858	0.538377	1.29386	NA	NA	NA	0.037142	-0.293864	0.461623	0.79935	0.0204639	NA	NA	NA	NA	0.575615	0.0271791	0.739677	0.0248653	0.819563	0.0505762	NA	NA	0.200683	0.104352
Paternal BMI	Predicted 1yr BMI	ADE-ACE	Both	No	NA	23959	23840	27530	0.109076	0.0989198	0.119057	3.4973e-100	0.0950701	0.0460998	0.130662	0.000532696	NA	NA	NA	NA	0.0140061	-0.0219455	0.06335	0.597513	0.871593	0.427511	1.20463	NA	NA	NA	0.128407	-0.204626	0.572489	0.702819	0.0875251	0.320372	0.345086	NA	NA	0.615588	0.0868561	0.711032	0.0816305	0.856322	0.0430909	NA	NA	0.135599	0.136577
Paternal BMI	Predicted 1yr BMI	ADE-ACE	Male	No	NA	17432	17101	14085	0.107179	0.0934958	0.121263	7.32276e-52	0.145799	0.0677258	0.211056	0.00338662	NA	NA	NA	NA	-0.0386206	-0.10379	0.0387957	0.453418	1.36034	0.636114	1.98748	NA	NA	NA	-0.360339	-0.987481	0.363886	0.776027	0.0379706	8.71792e-05	0.492239	NA	NA	0.620474	0.0466943	0.694119	0.0467747	0.824783	0.101609	NA	NA	0.145876	0.23972
Paternal BMI	Predicted 1yr BMI	ADE-ACE	Female	No	NA	16903	16585	13445	0.111704	0.0971401	0.125558	4.58369e-54	-0.0216261	-0.116688	0.101423	0.706538	NA	NA	NA	NA	0.13333	0.011819	0.229569	0.0206452	-0.193601	-1.06783	0.89533	NA	NA	NA	1.1936	0.10467	2.06783	0.695155	0.0441171	0.000390677	1.19307	NA	NA	0.689204	0.0440266	0.771284	0.0299459	0.874745	0.058779	NA	NA	0.11763	0.250473
Paternal BMI	Predicted 1yr BMI	ACE-ACE	Both	No	NA	23959	23840	27530	0.109098	0.0989566	0.119073	2.78873e-100	0.0963447	0.0340169	0.136236	0.00307737	1.0957e-09	-0.0155954	0.0453257	1	0.0127536	-0.0219565	0.0633461	0.633321	0.8831	0.315775	1.25769	1.00432e-08	-0.142417	0.429839	0.1169	-0.200371	0.578677	0.740458	0.0219136	NA	NA	6.05514e-05	0.342012	0.653671	0.0241472	0.743718	0.0192572	0.860243	0.041965	NA	NA	0.129488	0.144498
Paternal BMI	Predicted 1yr BMI	AE-ACE	Both	No	NA	23959	23840	27530	0.109098	0.0989424	0.119081	3.55361e-100	0.0963446	0.0456962	0.132464	0.000500244	NA	NA	NA	NA	0.0127538	-0.023633	0.064321	0.628417	0.883099	0.410588	1.21562	NA	NA	NA	0.116901	-0.215621	0.589412	0.740461	0.021893	NA	NA	NA	NA	0.653668	0.0241243	0.743715	0.0192406	0.86024	0.0415836	NA	NA	0.129502	0.143139
Maternal BMI	Predicted 2yr BMI	ADE-ACE	Both	No	NA	22986	22879	25347	0.127194	0.116199	0.138442	1.8655e-113	0.120617	0.0661245	0.15975	6.03782e-05	NA	NA	NA	NA	0.00657731	-0.032958	0.0619367	0.819669	0.948289	0.516916	1.26326	NA	NA	NA	0.0517107	-0.263263	0.483084	0.60063	0.0542593	0.686226	0.055025	NA	NA	0.371156	0.0318093	0.3741	0.10748	0.80007	0.0652465	NA	NA	-0.196743	0.115732
Maternal BMI	Predicted 2yr BMI	ADE-ACE	Male	No	NA	16215	15960	12956	0.130296	0.114766	0.144295	2.78525e-66	0.0978258	-0.117813	0.163256	0.0792694	NA	NA	NA	NA	0.0324701	-0.0337527	0.244406	0.5265	0.750797	-0.908825	1.25579	NA	NA	NA	0.249203	-0.255794	1.90883	0.519125	0.113883	0.786406	0.0803284	NA	NA	0.273658	0.0499136	-0.177296	0.430347	0.830388	0.0796885	NA	NA	3.3905e-06	0.5046
Maternal BMI	Predicted 2yr BMI	ADE-ACE	Female	No	NA	15675	15445	12391	0.126841	0.111139	0.142151	4.22064e-57	0.195516	0.118896	0.271808	0.00245801	NA	NA	NA	NA	-0.0686751	-0.147539	0.00965457	0.266434	1.54143	0.921893	2.25301	NA	NA	NA	-0.541427	-1.25301	0.0781068	0.619305	0.104555	0.694202	0.10565	NA	NA	0.320915	0.0637343	0.098171	0.359186	0.433238	0.521441	NA	NA	0.468383	0.145368
Maternal BMI	Predicted 2yr BMI	ACE-ACE	Both	No	NA	22986	22879	25347	0.127391	0.116358	0.138663	1.91249e-113	0.129207	0.0633747	0.174297	7.26715e-05	1.16745e-13	-2.25554e-08	0.0066125	1	-0.001816	-0.046013	0.0611758	0.952679	1.01426	0.509676	1.37303	9.16427e-13	-1.55714e-07	0.0561911	-0.0142553	-0.36661	0.477493	0.799114	0.02043	NA	NA	8.89007e-08	0.0964032	0.57593	0.0271129	0.73995	0.0247667	0.844806	0.0489857	NA	NA	0.139262	0.150086
Maternal BMI	Predicted 2yr BMI	AE-ACE	Both	No	NA	22986	22879	25347	0.127391	0.116365	0.138686	1.93636e-113	0.129207	0.0685897	0.172857	7.26715e-05	NA	NA	NA	NA	-0.00181536	-0.0458402	0.0599716	0.952679	1.01425	0.534957	1.36556	NA	NA	NA	-0.0142503	-0.365557	0.465043	0.799115	0.0204684	NA	NA	NA	NA	0.575929	0.0271635	0.739949	0.0248123	0.844808	0.0502476	NA	NA	0.139253	0.154158
Paternal BMI	Predicted 2yr BMI	ADE-ACE	Both	No	NA	23959	23840	27530	0.111837	0.101234	0.121531	8.0447e-103	0.116156	0.0695219	0.150889	1.93187e-05	NA	NA	NA	NA	-0.00431892	-0.0394464	0.0415811	0.866549	1.03862	0.628701	1.35759	NA	NA	NA	-0.0386179	-0.357585	0.371299	0.703382	0.0722723	0.320922	0.279079	NA	NA	0.614666	0.071734	0.710155	0.0677582	0.846957	0.0470895	NA	NA	0.139268	0.138067
Paternal BMI	Predicted 2yr BMI	ADE-ACE	Male	No	NA	17432	17101	14085	0.112402	0.0987443	0.126513	2.74894e-56	0.14255	0.0532918	0.200517	0.00342748	NA	NA	NA	NA	-0.0301487	-0.0886443	0.0593097	0.47877	1.26822	0.475727	1.80408	NA	NA	NA	-0.268223	-0.804082	0.524273	0.776715	0.0380607	0.000130524	0.670036	NA	NA	0.61963	0.0469062	0.693284	0.0471682	0.841717	0.0529916	NA	NA	-0.000376257	0.889502
Paternal BMI	Predicted 2yr BMI	ADE-ACE	Female	No	NA	16903	16585	13445	0.112299	0.097268	0.126377	2.70598e-51	0.0655974	-0.0739548	0.146991	0.271063	NA	NA	NA	NA	0.0467015	-0.035648	0.183828	0.390359	0.584132	-0.671722	1.31111	NA	NA	NA	0.415868	-0.311108	1.67172	0.694553	0.0440516	0.000887704	0.855094	NA	NA	0.689802	0.043905	0.7717	0.0297857	0.846204	0.0718244	NA	NA	0.256664	0.128342
Paternal BMI	Predicted 2yr BMI	ACE-ACE	Both	No	NA	23959	23840	27530	0.111864	0.10129	0.121572	7.04425e-103	0.117822	0.060693	0.154992	0.000202512	-3.08694e-09	-0.0302272	0.0209992	1	-0.0059586	-0.0407315	0.0418048	0.819026	1.05327	0.553014	1.39879	-2.75956e-08	-0.270474	0.186345	-0.0532666	-0.369317	0.368024	0.741105	0.0218029	NA	NA	7.96758e-05	0.317595	0.652949	0.0240677	0.743142	0.0192599	0.852758	0.0445626	NA	NA	0.130586	0.146288
Paternal BMI	Predicted 2yr BMI	AE-ACE	Both	No	NA	23959	23840	27530	0.111864	0.101237	0.121559	7.83693e-103	0.117825	0.0686915	0.152726	1.83286e-05	NA	NA	NA	NA	-0.00596024	-0.0410926	0.0428402	0.819026	1.05328	0.621931	1.37255	NA	NA	NA	-0.053281	-0.372549	0.378069	0.741106	0.021839	NA	NA	NA	NA	0.652947	0.0241078	0.743141	0.0192911	0.852749	0.0452608	NA	NA	0.130612	0.148457
Maternal BMI	Predicted 3yr BMI	ADE-ACE	Both	No	NA	22986	22879	25347	0.140939	0.129793	0.152468	3.63123e-134	0.13367	0.0780178	0.17	3.06452e-06	NA	NA	NA	NA	0.00726856	-0.0291505	0.0628714	0.822823	0.948428	0.557763	1.20811	NA	NA	NA	0.0515725	-0.20811	0.442237	0.601784	0.055086	0.685129	0.0561982	NA	NA	0.371332	0.0321678	0.374691	0.108537	0.794373	0.103503	NA	NA	-0.142926	0.192119
Maternal BMI	Predicted 3yr BMI	ADE-ACE	Male	No	NA	16215	15960	12956	0.142226	0.12693	0.156704	1.25948e-76	0.126509	-0.0986964	0.193225	0.0142108	NA	NA	NA	NA	0.0157171	-0.0525981	0.237401	0.672519	0.889492	-0.687198	1.3777	NA	NA	NA	0.110508	-0.377701	1.6872	0.498272	0.119293	0.80048	0.0789916	NA	NA	0.271462	0.0490954	-0.196341	0.433713	0.758577	0.0987246	NA	NA	-2.01449e-05	0.368449
Maternal BMI	Predicted 3yr BMI	ADE-ACE	Female	No	NA	15675	15445	12391	0.142654	0.126321	0.158119	3.67281e-68	0.1939	0.114317	0.268304	0.0013317	NA	NA	NA	NA	-0.0512468	-0.128115	0.0270824	0.385845	1.35924	0.807748	1.93709	NA	NA	NA	-0.359239	-0.937086	0.192252	0.631599	0.096697	0.681945	0.10351	NA	NA	0.323304	0.0658688	0.111478	0.363039	0.469278	0.41964	NA	NA	0.474896	0.12893
Maternal BMI	Predicted 3yr BMI	ACE-ACE	Both	No	NA	22986	22879	25347	0.141174	0.12991	0.152587	3.27107e-134	0.144488	0.0706118	0.185801	3.74459e-06	-3.49357e-12	-0.00295925	0.00531258	1	-0.00331428	-0.0434916	0.06657	0.891083	1.02348	0.507575	1.31986	-2.47466e-11	-0.0207951	0.0388386	-0.0234766	-0.310453	0.464309	0.799192	0.0204132	NA	NA	2.43674e-07	0.0993421	0.575831	0.027095	0.739859	0.0247638	0.847821	0.0165467	NA	NA	3.1228e-05	0.602922
Maternal BMI	Predicted 3yr BMI	AE-ACE	Both	No	NA	22986	22879	25347	0.141174	0.129898	0.152573	3.27191e-134	0.144489	0.0773691	0.184989	3.63482e-06	NA	NA	NA	NA	-0.00331546	-0.0438274	0.0634623	0.891083	1.02348	0.552055	1.31241	NA	NA	NA	-0.023485	-0.312411	0.447945	0.79919	0.0204209	NA	NA	NA	NA	0.575834	0.0271048	0.739862	0.0247717	0.847821	0.0165341	NA	NA	-4.64742e-06	0.568274
Paternal BMI	Predicted 3yr BMI	ADE-ACE	Both	No	NA	23959	23840	27530	0.128214	0.117523	0.138079	5.08828e-131	0.136254	0.0890726	0.170207	2.56228e-07	NA	NA	NA	NA	-0.00804059	-0.0424023	0.0387918	0.74955	1.06271	0.698584	1.33527	NA	NA	NA	-0.0627123	-0.335273	0.301416	0.705172	0.0741768	0.31632	0.294233	NA	NA	0.615015	0.0746532	0.710472	0.0703926	0.837684	0.0498631	NA	NA	-0.0706673	0.275805
Paternal BMI	Predicted 3yr BMI	ADE-ACE	Male	No	NA	17432	17101	14085	0.128096	0.114084	0.142315	7.13679e-71	0.174495	0.0994206	0.234183	0.000597177	NA	NA	NA	NA	-0.0463992	-0.106702	0.0281344	0.27275	1.36222	0.786251	1.86065	NA	NA	NA	-0.362222	-0.860654	0.213749	0.777193	0.0379428	0.000217887	0.66151	NA	NA	0.619087	0.0468248	0.692749	0.0472121	0.806504	0.061996	NA	NA	6.46608e-06	0.243771
Paternal BMI	Predicted 3yr BMI	ADE-ACE	Female	No	NA	16903	16585	13445	0.129849	0.114754	0.144258	3.29839e-65	0.118819	0.00638798	0.197466	0.0377047	NA	NA	NA	NA	0.0110301	-0.0682547	0.121848	0.824582	0.915054	0.0728424	1.52541	NA	NA	NA	0.0849459	-0.525409	0.927158	0.695229	0.0437492	0.000455324	4.58016	NA	NA	0.689127	0.0436286	0.771245	0.029693	0.770797	0.123945	NA	NA	0.338995	0.131855
Paternal BMI	Predicted 3yr BMI	ACE-ACE	Both	No	NA	23959	23840	27530	0.128244	0.117518	0.138098	4.80266e-131	0.138394	0.0792752	0.172854	5.48724e-06	-5.86295e-10	-0.0226689	0.0275082	0.999937	-0.01015	-0.0440439	0.0373458	0.660836	1.07915	0.621439	1.35354	-4.57171e-09	-0.177935	0.21112	-0.0791459	-0.346092	0.288453	0.741727	0.0217925	NA	NA	-4.92718e-05	0.395666	0.652255	0.0240974	0.742585	0.0193446	0.84515	0.0494362	NA	NA	0.0454989	0.452775
Paternal BMI	Predicted 3yr BMI	AE-ACE	Both	No	NA	23959	23840	27530	0.128244	0.117509	0.138106	4.85196e-131	0.138394	0.0884543	0.171905	2.43712e-07	NA	NA	NA	NA	-0.01015	-0.044329	0.0396014	0.660836	1.07915	0.692712	1.34783	NA	NA	NA	-0.0791461	-0.347828	0.307288	0.741726	0.0217197	NA	NA	NA	NA	0.652255	0.0240162	0.742585	0.0192811	0.845158	0.0383925	NA	NA	0.0454125	0.338262
Maternal BMI	Predicted 4yr BMI	ADE-ACE	Both	No	NA	22986	22879	25347	0.169883	0.158643	0.181513	7.48486e-187	0.159166	0.11026	0.204398	8.37462e-08	NA	NA	NA	NA	0.0107175	-0.035304	0.0600945	0.737031	0.936913	0.652491	1.20952	NA	NA	NA	0.0630872	-0.20952	0.347509	0.603327	0.0534952	0.683794	0.0548833	NA	NA	0.371338	0.0318951	0.374728	0.107609	0.701164	0.126281	NA	NA	-0.215004	0.133792
Maternal BMI	Predicted 4yr BMI	ADE-ACE	Male	No	NA	16215	15960	12956	0.166942	0.15157	0.18185	8.3377e-103	0.152432	0.000644796	0.214252	0.00089161	NA	NA	NA	NA	0.0145105	-0.0488985	0.160539	0.750505	0.913081	0.0401384	1.30004	NA	NA	NA	0.0869193	-0.300041	0.959862	0.511669	0.112458	0.791741	0.07727	NA	NA	0.272336	0.0486476	-0.18849	0.425494	0.672778	0.109509	NA	NA	5.60455e-05	0.729467
Maternal BMI	Predicted 4yr BMI	ADE-ACE	Female	No	NA	15675	15445	12391	0.175202	0.158311	0.191075	4.94545e-97	0.196917	0.126218	0.272063	0.000753972	NA	NA	NA	NA	-0.0217151	-0.0984195	0.0500152	0.698039	1.12394	0.720303	1.58449	NA	NA	NA	-0.123943	-0.584492	0.279697	0.644237	0.0880337	0.66959	0.097758	NA	NA	0.32431	0.0631614	0.117028	0.344785	0.420068	0.343536	NA	NA	0.489784	0.0982628
Maternal BMI	Predicted 4yr BMI	ACE-ACE	Both	No	NA	22986	22879	25347	0.17006	0.158751	0.181605	1.04314e-186	0.16477	0.0959109	0.205014	1.75322e-07	-0.000775249	-0.0213465	0.00204337	0.809221	0.00606572	-0.0328028	0.0746742	0.861219	0.968891	0.56936	1.20999	-0.00455868	-0.126266	0.0118357	0.0356681	-0.192769	0.423816	0.799483	0.0205744	NA	NA	0.0104244	0.0896313	0.575344	0.0271626	0.739426	0.0248854	0.807739	0.0876341	NA	NA	0.0951394	0.276796
Maternal BMI	Predicted 4yr BMI	AE-ACE	Both	No	NA	22986	22879	25347	0.170058	0.158707	0.181605	1.0154e-186	0.163125	0.0977335	0.201437	1.03056e-07	NA	NA	NA	NA	0.00693306	-0.0318031	0.0736479	0.837115	0.959231	0.578668	1.18841	NA	NA	NA	0.0407689	-0.188411	0.421332	0.799694	0.020338	NA	NA	NA	NA	0.575146	0.0270414	0.739247	0.0248023	0.811345	0.0750182	NA	NA	0.0870928	0.273935
Paternal BMI	Predicted 4yr BMI	ADE-ACE	Both	No	NA	23959	23840	27530	0.154124	0.143447	0.164257	4.86281e-185	0.148279	0.0970702	0.18102	7.54081e-09	NA	NA	NA	NA	0.00584497	-0.0268944	0.0574609	0.815131	0.962076	0.630742	1.176	NA	NA	NA	0.0379238	-0.176002	0.369258	0.71837	0.062845	0.261063	0.305341	NA	NA	0.625587	0.0647726	0.720159	0.0580659	0.818607	0.044403	NA	NA	-0.0205979	0.822086
Paternal BMI	Predicted 4yr BMI	ADE-ACE	Male	No	NA	17432	17101	14085	0.151764	0.137429	0.165992	1.31657e-97	0.203424	0.135851	0.26363	6.49609e-05	NA	NA	NA	NA	-0.0516604	-0.112631	0.0168825	0.201435	1.3404	0.889827	1.76544	NA	NA	NA	-0.340401	-0.765441	0.110173	0.778533	0.0377321	-7.10584e-05	0.632022	NA	NA	0.617454	0.046754	0.691138	0.0475105	0.747481	0.0693294	NA	NA	5.74586e-07	0.210888
Paternal BMI	Predicted 4yr BMI	ADE-ACE	Female	No	NA	16903	16585	13445	0.158513	0.143288	0.17331	1.17301e-93	0.135582	0.0198015	0.211836	0.0122155	NA	NA	NA	NA	0.022931	-0.0534337	0.13808	0.617178	0.855337	0.125655	1.33699	NA	NA	NA	0.144663	-0.336985	0.874345	0.696938	0.043299	9.39648e-05	0.767874	NA	NA	0.687404	0.0434211	0.770084	0.02978	0.70144	0.114943	NA	NA	0.39614	0.0984816
Paternal BMI	Predicted 4yr BMI	ACE-ACE	Both	No	NA	23959	23840	27530	0.15416	0.143488	0.164293	4.7492e-185	0.150691	0.0849472	0.184669	5.44018e-07	-1.5309e-05	-0.0248167	0.0294945	1	0.00348482	-0.0290369	0.0538582	0.879655	0.977494	0.551172	1.19596	-9.9306e-05	-0.1609	0.189178	0.0226052	-0.188904	0.344777	0.742814	0.0232336	NA	NA	-0.00401651	0.725789	0.650997	0.0245581	0.741576	0.0198172	0.822154	0.0206552	NA	NA	-0.00247436	0.804006
Paternal BMI	Predicted 4yr BMI	AE-ACE	Both	No	NA	23959	23840	27530	0.154161	0.143463	0.164304	4.25928e-185	0.150682	0.0971869	0.183411	6.73657e-09	NA	NA	NA	NA	0.00347938	-0.0293104	0.05686	0.8748	0.97743	0.629106	1.18998	NA	NA	NA	0.0225698	-0.189982	0.370894	0.74283	0.0216415	NA	NA	NA	NA	0.65099	0.0240042	0.741571	0.0193845	0.822193	0.0172166	NA	NA	0.000797269	0.557662
Maternal BMI	Predicted 5yr BMI	ADE-ACE	Both	No	NA	22986	22879	25347	0.197317	0.185807	0.208833	3.52085e-249	0.182545	0.134367	0.230565	2.24613e-09	NA	NA	NA	NA	0.0147722	-0.0337606	0.0632267	0.643195	0.925135	0.681738	1.17283	NA	NA	NA	0.0748655	-0.172828	0.318262	0.606437	0.0526173	0.680994	0.0545259	NA	NA	0.371542	0.0319084	0.375448	0.107472	0.583833	0.184712	NA	NA	-0.273122	0.124429
Maternal BMI	Predicted 5yr BMI	ADE-ACE	Male	No	NA	16215	15960	12956	0.191733	0.176121	0.206938	2.04916e-133	0.187046	0.106757	0.253348	7.95544e-05	NA	NA	NA	NA	0.00468672	-0.0631896	0.0835015	0.938002	0.975556	0.565121	1.33431	NA	NA	NA	0.024444	-0.334306	0.434879	0.532257	0.106572	0.777657	0.0779129	NA	NA	0.273771	0.0493818	-0.175816	0.425045	0.485844	0.536058	NA	NA	-0.202184	0.376704
Maternal BMI	Predicted 5yr BMI	ADE-ACE	Female	No	NA	15675	15445	12391	0.204221	0.187702	0.220282	2.26763e-131	0.199907	0.134134	0.276216	0.000706672	NA	NA	NA	NA	0.0043137	-0.0753169	0.0706842	0.933006	0.978877	0.658349	1.375	NA	NA	NA	0.0211227	-0.374997	0.341651	0.655149	0.0869591	0.658929	0.10002	NA	NA	0.324465	0.064016	0.117906	0.348984	0.389451	0.424122	NA	NA	0.476275	0.11419
Maternal BMI	Predicted 5yr BMI	ACE-ACE	Both	No	NA	22986	22879	25347	0.197531	0.185875	0.209002	6.56972e-249	0.190025	0.126327	0.234586	1.31804e-08	-0.00118311	-0.0209745	0.00387149	0.493679	0.00868914	-0.0338761	0.0710678	0.802563	0.962001	0.644636	1.19808	-0.00598949	-0.106726	0.0196474	0.0439888	-0.171887	0.35782	0.800006	0.0204677	NA	NA	0.00930231	0.0815485	0.574702	0.0271003	0.738859	0.0249107	0.737514	0.107964	NA	NA	0.167647	0.172158
Maternal BMI	Predicted 5yr BMI	AE-ACE	Both	No	NA	22986	22879	25347	0.197535	0.185884	0.208989	5.96189e-249	0.188181	0.127705	0.229711	3.16177e-09	NA	NA	NA	NA	0.00935384	-0.0327294	0.0696686	0.783689	0.952647	0.648092	1.16618	NA	NA	NA	0.0473529	-0.166182	0.351908	0.800212	0.0202616	NA	NA	NA	NA	0.574495	0.0269802	0.738671	0.024829	0.742164	0.0928685	NA	NA	0.162035	0.162347
Paternal BMI	Predicted 5yr BMI	ADE-ACE	Both	No	NA	23959	23840	27530	0.177046	0.166641	0.187521	2.23247e-246	0.160291	0.10823	0.193993	8.63205e-10	NA	NA	NA	NA	0.0167542	-0.017689	0.0687675	0.543715	0.905368	0.614359	1.10087	NA	NA	NA	0.0946321	-0.100871	0.385641	0.724564	0.063572	0.231008	0.354029	NA	NA	0.630271	0.0659432	0.724291	0.0578023	0.783526	0.035586	NA	NA	-0.00245973	0.522742
Paternal BMI	Predicted 5yr BMI	ADE-ACE	Male	No	NA	17432	17101	14085	0.173458	0.159497	0.187726	1.474e-127	0.221584	0.153615	0.283907	1.66286e-05	NA	NA	NA	NA	-0.0481263	-0.111147	0.0207476	0.223905	1.27745	0.881764	1.65167	NA	NA	NA	-0.277453	-0.651673	0.118236	0.779702	0.0376735	-0.000195357	0.620203	NA	NA	0.616026	0.0468514	0.689721	0.0479299	0.692569	0.0771579	NA	NA	-2.64413e-05	0.210558
Paternal BMI	Predicted 5yr BMI	ADE-ACE	Female	No	NA	16903	16585	13445	0.182596	0.167468	0.197341	2.34163e-126	0.131653	-0.0203928	0.202558	0.015266	NA	NA	NA	NA	0.0509424	-0.0208381	0.198208	0.340834	0.72101	-0.109175	1.11048	NA	NA	NA	0.27899	-0.110483	1.10918	0.69705	0.0433164	-0.000187338	0.569591	NA	NA	0.687299	0.0434565	0.770014	0.029817	0.687282	0.114833	NA	NA	0.381891	0.101524
Paternal BMI	Predicted 5yr BMI	ACE-ACE	Both	No	NA	23959	23840	27530	0.177063	0.166666	0.187533	2.71611e-246	0.168606	0.100964	0.204691	1.25075e-07	-0.00570184	-0.0326986	0.0231511	0.703774	0.0141595	-0.0196751	0.0642058	0.618445	0.952234	0.583024	1.15789	-0.0322022	-0.18527	0.131139	0.0799684	-0.111424	0.36103	0.7379	0.0363664	NA	NA	-0.0639438	0.166861	0.653459	0.0290608	0.743509	0.0230828	0.770649	0.102347	NA	NA	0.0660217	0.374302
Paternal BMI	Predicted 5yr BMI	AE-ACE	Both	No	NA	23959	23840	27530	0.177076	0.166674	0.187505	1.90642e-246	0.162132	0.109005	0.195165	7.55994e-10	NA	NA	NA	NA	0.0149441	-0.018134	0.0687662	0.565971	0.915606	0.618485	1.10216	NA	NA	NA	0.0843935	-0.10216	0.381515	0.743588	0.0215854	NA	NA	NA	NA	0.650147	0.0239942	0.740889	0.019452	0.787339	0.032794	NA	NA	0.000317888	0.398903
Maternal BMI	Predicted 6yr BMI	ADE-ACE	Both	No	NA	22986	22879	25347	0.220414	0.208712	0.232238	9.67863e-301	0.196903	0.148785	0.243536	6.53517e-11	NA	NA	NA	NA	0.0235109	-0.0236001	0.0724339	0.462053	0.893333	0.671518	1.10693	NA	NA	NA	0.106667	-0.10693	0.328482	0.610419	0.050951	0.67717	0.0537145	NA	NA	0.37216	0.031999	0.377558	0.107236	0.528381	0.209652	NA	NA	0.286575	0.122105
Maternal BMI	Predicted 6yr BMI	ADE-ACE	Male	No	NA	16215	15960	12956	0.212867	0.196861	0.228429	4.70168e-158	0.218406	0.152115	0.291628	7.5499e-06	NA	NA	NA	NA	-0.00553894	-0.0808744	0.0613949	0.897337	1.02602	0.713694	1.38449	NA	NA	NA	-0.0260207	-0.384493	0.286306	0.548366	0.0983285	0.766116	0.0749827	NA	NA	0.274804	0.049094	-0.166787	0.417702	0.16307	2.05845	NA	NA	-0.299164	0.324391
Maternal BMI	Predicted 6yr BMI	ADE-ACE	Female	No	NA	15675	15445	12391	0.228777	0.211736	0.244937	5.98676e-161	0.199307	0.120957	0.272752	0.000634408	NA	NA	NA	NA	0.0294701	-0.0458696	0.107587	0.606561	0.871184	0.529544	1.20215	NA	NA	NA	0.128816	-0.202146	0.470456	0.669628	0.087125	0.643951	0.106116	NA	NA	0.325292	0.0671469	0.12244	0.363281	0.466847	0.368778	NA	NA	0.437214	0.13102
Maternal BMI	Predicted 6yr BMI	ACE-ACE	Both	No	NA	22986	22879	25347	0.220673	0.208832	0.232377	1.69639e-300	0.204773	0.142764	0.247037	5.26197e-10	-6.96267e-05	-0.0178227	0.0043365	0.609297	0.0159701	-0.0252115	0.0806423	0.644576	0.927945	0.645649	1.12378	-0.00031552	-0.0790978	0.0196846	0.0723702	-0.1141	0.358274	0.800542	0.0202018	NA	NA	0.000629556	0.0802953	0.574108	0.0269225	0.738335	0.0248251	0.713151	0.108231	NA	NA	0.172914	0.164195
Maternal BMI	Predicted 6yr BMI	AE-ACE	Both	No	NA	22986	22879	25347	0.220673	0.208832	0.232375	1.48039e-300	0.204673	0.143792	0.245855	9.32799e-11	NA	NA	NA	NA	0.0160007	-0.0254679	0.0781222	0.641356	0.927492	0.651618	1.11546	NA	NA	NA	0.0725083	-0.115462	0.348382	0.800548	0.02018	NA	NA	NA	NA	0.5741	0.0268976	0.738327	0.0248036	0.713419	0.105837	NA	NA	0.172614	0.164799
Paternal BMI	Predicted 6yr BMI	ADE-ACE	Both	No	NA	23959	23840	27530	0.19541	0.185364	0.206228	1.41844e-296	0.173444	0.121492	0.21013	7.12297e-11	NA	NA	NA	NA	0.0219658	-0.015139	0.0729946	0.387211	0.887591	0.624202	1.07797	NA	NA	NA	0.112409	-0.0779721	0.375798	0.724605	0.0762633	0.233807	0.427762	NA	NA	0.629242	0.0788439	0.723384	0.0694127	0.756691	0.0399866	NA	NA	8.59227e-05	0.3483
Paternal BMI	Predicted 6yr BMI	ADE-ACE	Male	No	NA	17432	17101	14085	0.190778	0.176749	0.205125	5.15686e-154	0.230024	0.162019	0.295697	1.02589e-05	NA	NA	NA	NA	-0.0392458	-0.105097	0.0300141	0.317881	1.20571	0.843304	1.5617	NA	NA	NA	-0.205715	-0.561704	0.156696	0.7801	0.0378815	0.000126252	1.03664	NA	NA	0.615561	0.047172	0.689261	0.0483572	0.66566	0.0819761	NA	NA	-1.8073e-05	0.212947
Paternal BMI	Predicted 6yr BMI	ADE-ACE	Female	No	NA	16903	16585	13445	0.202057	0.186718	0.217002	1.28168e-152	0.129768	-0.0352169	0.200035	0.0208387	NA	NA	NA	NA	0.0722894	0.00201606	0.241529	0.198578	0.642233	-0.181989	0.989707	NA	NA	NA	0.357767	0.0102927	1.18199	0.696971	0.043448	0.000216091	0.792189	NA	NA	0.687416	0.043574	0.77011	0.0298755	0.712979	0.111675	NA	NA	0.331116	0.11829
Paternal BMI	Predicted 6yr BMI	ACE-ACE	Both	No	NA	23959	23840	27530	0.195374	0.185283	0.206208	2.76354e-296	0.183465	0.115729	0.219065	1.19166e-08	-0.00956857	-0.035383	0.0198568	0.520343	0.0214777	-0.0125761	0.0713406	0.449386	0.939045	0.597808	1.12336	-0.0489756	-0.181821	0.0998742	0.109931	-0.0634844	0.368819	0.733302	0.042519	NA	NA	-0.0885258	0.151001	0.655796	0.0313089	0.745329	0.0245659	0.740005	0.15999	NA	NA	0.0440086	0.846589
Paternal BMI	Predicted 6yr BMI	AE-ACE	Both	No	NA	23959	23840	27530	0.195443	0.185364	0.206245	1.10912e-296	0.175526	0.123066	0.211032	6.24298e-11	NA	NA	NA	NA	0.0199174	-0.0154059	0.0724165	0.407721	0.898091	0.630056	1.07841	NA	NA	NA	0.101909	-0.0784074	0.369944	0.74412	0.0215608	NA	NA	NA	NA	0.649592	0.0240006	0.740442	0.0195069	0.761329	0.0349369	NA	NA	-4.30417e-05	0.287795
Maternal BMI	Predicted 7yr BMI	ADE-ACE	Both	No	NA	22986	22879	25347	0.237255	0.225454	0.249129	0	0.200814	0.153818	0.246372	8.42995e-12	NA	NA	NA	NA	0.0364407	-0.00978953	0.0849697	0.25137	0.846407	0.649051	1.04257	NA	NA	NA	0.153593	-0.0425667	0.350949	0.611975	0.050441	0.675603	0.0534276	NA	NA	0.372527	0.0319508	0.378789	0.106756	0.524455	0.209988	NA	NA	0.292066	0.119053
Maternal BMI	Predicted 7yr BMI	ADE-ACE	Male	No	NA	16215	15960	12956	0.229109	0.212743	0.244838	1.45257e-176	0.226398	0.162617	0.300648	2.15738e-06	NA	NA	NA	NA	0.00271114	-0.0720434	0.0679387	0.943136	0.988167	0.705906	1.31862	NA	NA	NA	0.0118334	-0.318616	0.294094	0.556356	0.0895793	0.759763	0.0708905	NA	NA	0.276514	0.0500209	-0.152312	0.417694	-0.0085385	0.959434	NA	NA	-0.305191	0.0721601
Maternal BMI	Predicted 7yr BMI	ADE-ACE	Female	No	NA	15675	15445	12391	0.246334	0.22917	0.262526	3.50654e-184	0.195231	0.101269	0.26386	0.00045738	NA	NA	NA	NA	0.0511025	-0.019972	0.143707	0.374348	0.792547	0.418721	1.08152	NA	NA	NA	0.207453	-0.0815245	0.581279	0.68005	0.084002	0.632691	0.106497	NA	NA	0.326038	0.0676591	0.126484	0.363535	0.539967	0.2896	NA	NA	0.407602	0.133741
Maternal BMI	Predicted 7yr BMI	ACE-ACE	Both	No	NA	22986	22879	25347	0.237538	0.225426	0.24929	0	0.209675	0.148061	0.248921	4.97503e-11	8.38134e-05	-0.000767889	0.0129705	0.93409	0.0277792	-0.0112668	0.0916472	0.416833	0.882701	0.617145	1.05059	0.000352842	-0.0032233	0.0541725	0.116946	-0.047484	0.383117	0.800474	0.0201598	NA	NA	-0.00189158	0.0832815	0.574232	0.0268598	0.738451	0.024752	0.711905	0.103763	NA	NA	0.181147	0.155447
Maternal BMI	Predicted 7yr BMI	AE-ACE	Both	No	NA	22986	22879	25347	0.237537	0.225439	0.249289	0	0.209718	0.147899	0.248368	1.18335e-11	NA	NA	NA	NA	0.0278185	-0.0115846	0.0904671	0.416841	0.882887	0.617906	1.04863	NA	NA	NA	0.117113	-0.0486346	0.382094	0.800474	0.0201812	NA	NA	NA	NA	0.574235	0.0268895	0.738453	0.0247791	0.71185	0.108171	NA	NA	0.181224	0.158939
Paternal BMI	Predicted 7yr BMI	ADE-ACE	Both	No	NA	23959	23840	27530	0.209266	0.199166	0.220227	0	0.18001	0.125067	0.215524	1.05347e-11	NA	NA	NA	NA	0.0292563	-0.00621516	0.0853977	0.303625	0.860196	0.594937	1.02963	NA	NA	NA	0.139804	-0.0296253	0.405063	0.733965	0.060462	0.178501	0.442078	NA	NA	0.636522	0.0637427	0.729666	0.0542629	0.754179	0.0387689	NA	NA	-0.000164048	0.616748
Paternal BMI	Predicted 7yr BMI	ADE-ACE	Male	No	NA	17432	17101	14085	0.204406	0.190343	0.218689	4.0535e-176	0.228178	0.158656	0.296737	1.68205e-05	NA	NA	NA	NA	-0.0237713	-0.0935186	0.0456893	0.538264	1.11629	0.777255	1.47209	NA	NA	NA	-0.116295	-0.472093	0.222745	0.780235	0.0379598	0.000128485	0.915235	NA	NA	0.615417	0.0472789	0.689096	0.0485016	0.673121	0.0806035	NA	NA	-5.10108e-06	0.205239
Paternal BMI	Predicted 7yr BMI	ADE-ACE	Female	No	NA	16903	16585	13445	0.216731	0.201499	0.231825	1.03403e-173	0.128208	-0.0667285	0.198313	0.0271392	NA	NA	NA	NA	0.0885231	0.0173096	0.2763	0.122893	0.591553	-0.327641	0.918488	NA	NA	NA	0.408447	0.0815115	1.32764	0.697348	0.043653	0.000151148	0.790932	NA	NA	0.687071	0.0438195	0.769894	0.03008	0.733932	0.108911	NA	NA	0.291016	0.135365
Paternal BMI	Predicted 7yr BMI	ACE-ACE	Both	No	NA	23959	23840	27530	0.209272	0.199195	0.220224	0	0.19535	0.133187	0.232368	1.76035e-09	-0.0116119	-0.0376325	0.0133779	0.517294	0.0255339	-0.010237	0.0774704	0.368301	0.933474	0.627824	1.11034	-0.0554873	-0.179255	0.0653298	0.122013	-0.0497628	0.366235	0.732333	0.0383691	NA	NA	-0.0965955	0.121378	0.655789	0.0293497	0.745316	0.0230608	0.708807	0.129493	NA	NA	0.122609	0.229086
Paternal BMI	Predicted 7yr BMI	AE-ACE	Both	No	NA	23959	23840	27530	0.209287	0.199138	0.220203	0	0.181329	0.126024	0.213774	9.02735e-12	NA	NA	NA	NA	0.0279577	-0.0044721	0.0842572	0.308705	0.866415	0.603711	1.02147	NA	NA	NA	0.133585	-0.0214685	0.396289	0.745217	0.0214667	NA	NA	NA	NA	0.648374	0.02397	0.739459	0.0195923	0.756911	0.0352308	NA	NA	-0.000308898	0.437157
Maternal BMI	Predicted 8yr BMI	ADE-ACE	Both	No	NA	22986	22879	25347	0.243383	0.231611	0.255435	0	0.197931	0.148451	0.235598	1.12726e-12	NA	NA	NA	NA	0.0454523	0.00663239	0.0950994	0.125427	0.813248	0.61001	0.972498	NA	NA	NA	0.186752	0.0275021	0.38999	0.606422	0.0501944	0.681135	0.0520363	NA	NA	0.371451	0.0313959	0.375153	0.105821	0.582104	0.10797	NA	NA	-0.24713	0.105666
Maternal BMI	Predicted 8yr BMI	ADE-ACE	Male	No	NA	16215	15960	12956	0.235371	0.218819	0.251252	2.54318e-182	0.20669	0.114851	0.266335	5.61775e-07	NA	NA	NA	NA	0.0286812	-0.0315683	0.119648	0.641671	0.878145	0.489678	1.13399	NA	NA	NA	0.121855	-0.133993	0.510322	0.544503	0.0969813	0.768556	0.0730997	NA	NA	0.275628	0.046817	-0.159885	0.394627	-0.481267	0.307756	NA	NA	-0.0555243	0.747297
Maternal BMI	Predicted 8yr BMI	ADE-ACE	Female	No	NA	15675	15445	12391	0.252898	0.236007	0.269377	4.34398e-193	0.216517	0.131344	0.296383	0.000144687	NA	NA	NA	NA	0.036381	-0.0453434	0.120705	0.420681	0.856144	0.525525	1.18003	NA	NA	NA	0.143856	-0.180034	0.474475	0.675889	0.0840749	0.638579	0.103704	NA	NA	0.323278	0.0660889	0.111489	0.364327	0.457485	0.253343	NA	NA	0.420385	0.12003
Maternal BMI	Predicted 8yr BMI	ACE-ACE	Both	No	NA	22986	22879	25347	0.24384	0.231969	0.255792	0	0.224843	0.168181	0.266452	5.12692e-12	-1.66706e-13	-0.00181161	0.00258046	1	0.0189967	-0.0223376	0.0741085	0.471026	0.922093	0.695696	1.09466	-6.83668e-13	-0.00741503	0.0103765	0.0779065	-0.0925219	0.302347	0.799341	0.0202242	NA	NA	1.85325e-06	0.0886114	0.575862	0.0268394	0.739912	0.0245286	0.692448	0.0752247	NA	NA	0.17838	0.139692
Maternal BMI	Predicted 8yr BMI	AE-ACE	Both	No	NA	22986	22879	25347	0.24384	0.231961	0.255792	0	0.224842	0.16991	0.266015	2.91681e-12	NA	NA	NA	NA	0.0189974	-0.0226112	0.0736174	0.471026	0.922091	0.698377	1.09315	NA	NA	NA	0.0779093	-0.0931514	0.301623	0.79934	0.0202156	NA	NA	NA	NA	0.575862	0.0268282	0.739912	0.0245182	0.692444	0.0746717	NA	NA	0.178391	0.138504
Paternal BMI	Predicted 8yr BMI	ADE-ACE	Both	No	NA	23959	23840	27530	0.215716	0.205633	0.226667	0	0.192372	0.134177	0.229071	8.62769e-13	NA	NA	NA	NA	0.0233446	-0.0134742	0.0810572	0.401549	0.891781	0.627901	1.06237	NA	NA	NA	0.108219	-0.062372	0.372099	0.738519	0.101353	0.152936	0.914236	NA	NA	0.637989	0.107399	0.730897	0.0906787	0.746759	0.0618494	NA	NA	0.0462372	0.418357
Paternal BMI	Predicted 8yr BMI	ADE-ACE	Male	No	NA	17432	17101	14085	0.210571	0.19635	0.224912	7.10108e-186	0.239517	0.173484	0.316583	2.2196e-05	NA	NA	NA	NA	-0.0289462	-0.106614	0.0394715	0.496315	1.13747	0.811323	1.51777	NA	NA	NA	-0.137465	-0.517772	0.188677	0.779446	0.0384865	0.00778912	1.79393	NA	NA	0.616445	0.0493273	0.690096	0.0503075	0.679441	0.0834695	NA	NA	1.82001e-05	0.170683
Paternal BMI	Predicted 8yr BMI	ADE-ACE	Female	No	NA	16903	16585	13445	0.224237	0.20937	0.239732	1.05453e-183	0.143105	-0.0783997	0.219758	0.0215207	NA	NA	NA	NA	0.0811317	0.00345428	0.29595	0.131611	0.638187	-0.345169	0.985766	NA	NA	NA	0.361813	0.0142339	1.34517	0.693694	0.0860819	0.107563	0.901673	NA	NA	0.682385	0.0797837	0.766725	0.0549542	0.712784	0.125071	NA	NA	0.277826	0.152128
Paternal BMI	Predicted 8yr BMI	ACE-ACE	Both	No	NA	23959	23840	27530	0.215738	0.20567	0.22677	0	0.20821	0.145464	0.245491	8.30793e-11	-0.0110014	-0.0367559	0.00980313	0.608934	0.0185299	-0.0204564	0.0728229	0.504576	0.965103	0.679058	1.14262	-0.0509943	-0.170286	0.0465164	0.0858908	-0.0955562	0.335956	0.730403	0.0444377	NA	NA	-0.109338	0.130609	0.656027	0.0318081	0.74549	0.0249248	0.688675	0.145491	NA	NA	-0.149509	0.205112
Paternal BMI	Predicted 8yr BMI	AE-ACE	Both	No	NA	23959	23840	27530	0.21573	0.205567	0.226637	0	0.193457	0.136075	0.225491	7.37154e-13	NA	NA	NA	NA	0.0222731	-0.00951553	0.0834384	0.405712	0.896755	0.621351	1.04403	NA	NA	NA	0.103245	-0.044029	0.378649	0.746723	0.0214105	NA	NA	NA	NA	0.646719	0.0240052	0.738112	0.0197708	0.749101	0.0579567	NA	NA	0.0402359	0.512544
[truncated: 31 more columns]

## Sheet: S2 Table notes
a	ADE-ACE: additive genetics/dominance genetics/nonshared environment model fitted in parent generation, additive genetics/shared environment/nonshared environment model fitted in offspring generation, ACE-ACE: additive genetics/shared environment/nonshared environment model fitted in parent generation, additive genetics/shared environment/nonshared environment model fitted in offspring generation,…
b	Number of individual offspring with available outcome data
c	Percentage of the overall phenotypic covariance that is explained by additive genetic, extended familial environment, or residual, effects
d	Standard errors for freely estimated model parameters were calculated from the information matrix (as approximated by the Hessian)
	N.B. The variance of all latent variables was one, therefore the proportion of phenotypic variance explained by each causal path is given by squaring the relevant path coefficient
